# Supplementary material for: A Novel Computational Method Identifies Intra- and Inter-Species Recombination Events in Staphylococcus aureus and Streptococcus pneumoniae
Source: PLoS Comput Biol. 2012 Sep 6;8(9):e1002668. doi: 10.1371/journal.pcbi.1002668 (PMC3435249; doi:10.1371/journal.pcbi.1002668)
Supplement: Protocol S1 — Reco package. The Reco package implemented as an add-on package for the statistical software R (http://www.r-project.org/). (GZ) [file pcbi.1002668.s005.gz]

Archive with 18 entries (14 files):
- Reco
- Reco/data
- Reco/data/dd.rda
- Reco/data/m.rda
- Reco/DESCRIPTION
- Reco/man
- Reco/man/dd.Rd
- Reco/man/draw_heatmap.Rd
- Reco/man/identify.reco.Rd
- Reco/man/m.Rd
- Reco/man/Reco-package.Rd
- Reco/man/zoom.reco.Rd
- Reco/NAMESPACE
- Reco/R
- Reco/R/draw_heatmap.R
- Reco/R/draw_heatmap_mod.R
- Reco/R/identify.reco.R
- Reco/R/zoom.reco.R
