# Supplementary material for: A Novel Computational Method Identifies Intra- and Inter-Species Recombination Events in Staphylococcus aureus and Streptococcus pneumoniae
Source: PLoS Comput Biol. 2012 Sep 6;8(9):e1002668. doi: 10.1371/journal.pcbi.1002668 (PMC3435249; doi:10.1371/journal.pcbi.1002668)
Supplement: Protocol S1 — Reco package. The Reco package implemented as an add-on package for the statistical software R (http://www.r-project.org/). (GZ) [file pcbi.1002668.s005.gz › Reco/DESCRIPTION]

Package: Reco
Type: Package
Title: Recombination detection
Version: 1.0
Date: 2011-11-02
Author: Lisa Sanguinetti
Maintainer: Lisa <lisa.sanguinetti@gmail.com>
Depends: ape, gplots
Description: Recombination detection in whole genome datasets.     
             Identification of recombination breakpoint positions.
License: GPL (>=2)
LazyLoad: yes
Packaged: 2011-12-21 10:41:04 UTC; sanguli1
