# Supplementary material for: A Novel Computational Method Identifies Intra- and Inter-Species Recombination Events in Staphylococcus aureus and Streptococcus pneumoniae
Source: PLoS Comput Biol. 2012 Sep 6;8(9):e1002668. doi: 10.1371/journal.pcbi.1002668 (PMC3435249; doi:10.1371/journal.pcbi.1002668)
Supplement: Protocol S1 — Reco package. The Reco package implemented as an add-on package for the statistical software R (http://www.r-project.org/). (GZ) [file pcbi.1002668.s005.gz › Reco/man/dd.Rd]

\name{dd}
\alias{dd}
\docType{data}
\title{
Phylogenetic tree
}
\description{
Phylogenetic tree of a dataset of 21 genomes.
}
\usage{data(dd)}
\format{
Object of class dendrogram.
  }
\examples{
library (ape)
data(dd)
plot(dd)
}
\keyword{datasets}
