# Supplementary material for: A Novel Computational Method Identifies Intra- and Inter-Species Recombination Events in Staphylococcus aureus and Streptococcus pneumoniae
Source: PLoS Comput Biol. 2012 Sep 6;8(9):e1002668. doi: 10.1371/journal.pcbi.1002668 (PMC3435249; doi:10.1371/journal.pcbi.1002668)
Supplement: Protocol S1 — Reco package. The Reco package implemented as an add-on package for the statistical software R (http://www.r-project.org/). (GZ) [file pcbi.1002668.s005.gz › Reco/man/draw_heatmap.Rd]

\name{draw_heatmap}
\alias{draw_heatmap}
%- Also NEED an '\alias' for EACH other topic documented here.
\title{
Enhanced Heat Map
}
\description{A heat map is a false color image (basically \code{\link{image}}(t(x))) with a dendrogram added to the left side and/or to the top. Typically, reordering of the rows and columns according to some set of values (row or column means) within the restrictions imposed by the dendrogram is carried out. 
This heatmap provides a number of extensions to the standard R \code{\link{heatmap}} function.}
\usage{
draw_heatmap(x, 
Rowv = TRUE, 
Colv = if (symm) "Rowv" else TRUE, 
distfun = dist, 
hclustfun = hclust, 
dendrogram = c("both", "row", "column", "none"), 
symm = FALSE, 
scale = c("none", "row", "column"), 
na.rm = TRUE, 
revC = identical(Colv, "Rowv"), 
add.expr, 
breaks, 
symbreaks = min(x < 0, na.rm = TRUE) || scale != "none", 
col = "heat.colors", 
colsep, 
rowsep, 
sepcolor = "white", sepwidth = c(0.05, 0.05), 
cellnote, 
notecex = 1, 
notecol = "cyan", 
na.color = par("bg"), 
trace = c("column", "row", "both", "none"), 
tracecol = "cyan", 
hline = median(breaks), 
vline = median(breaks), 
linecol = tracecol, 
margins = c(5, 5), 
ColSideColors, 
RowSideColors, 
cexRow = 0.2 + 1/log10(nr), 
cexCol = 0.2 + 1/log10(nc), 
labRow = NULL, 
labCol = NULL, 
key = TRUE, 
keysize = 1.5, 
density.info = c("histogram", "density", "none"), 
denscol = tracecol, 
symkey = min(x < 0, na.rm = TRUE) || symbreaks, 
densadj = 0.25, 
main = NULL, 
xlab = NULL, 
ylab = NULL, 
lmat = NULL, 
lhei = NULL, 
lwid = NULL, 
...)
}
%- maybe also 'usage' for other objects documented here.
\arguments{
  \item{x}{
numeric matrix of the values to be plotted.
}
  \item{Rowv}{
determines if and how the row dendrogram should be reordered.	By default, it is TRUE, which implies dendrogram is computed and reordered based on row means. If NULL or FALSE, then no dendrogram is computed and no reordering is done. If a \code{\link{dendrogram}}, then it is used "as-is", ie without any reordering. If a vector of integers, then dendrogram is computed and reordered based on the order of the vector.
}
  \item{Colv}{
determines if and how the column dendrogram should be reordered. Has the options as the Rowv argument above and additionally when x is a square matrix, Colv = "Rowv" means that columns should be treated identically to the rows.
}
  \item{distfun}{
function used to compute the distance (dissimilarity) between both rows and columns. Defaults to \code{\link{dist}}.
}
  \item{hclustfun}{
function used to compute the hierarchical clustering when Rowv or Colv are not dendrograms. Defaults to \code{\link{hclust}}.
}
  \item{dendrogram}{
character string indicating whether to draw 'none', 'row', 'column' or 'both' dendrograms. Defaults to 'both'. However, if Rowv (or Colv) is FALSE or NULL and dendrogram is 'both', then a warning is issued and Rowv (or Colv) arguments are honoured.
}
  \item{symm}{
logical indicating if x should be treated symmetrically; can only be true when x is a square matrix.
}
  \item{scale}{
character indicating if the values should be centered and scaled in either the row direction or the column direction, or none. The default is "row" if symm false, and "none" otherwise.
}
  \item{na.rm}{
logical indicating whether NA's should be removed.
}
  \item{revC}{
logical indicating if the column order should be \code{\link{rev}}ersed for plotting, such that e.g., for the symmetric case, the symmetry axis is as usual.
}
  \item{add.expr}{
expression that will be evaluated after the call to image. Can be used to add components to the plot.
}
  \item{breaks}{
(optional) Either a numeric vector indicating the splitting points for binning x into colors, or a integer number of break points to be used, in which case the break points will be spaced equally between min(x) and max(x).
}
  \item{symbreaks}{
Boolean indicating whether breaks should be made symmetric about 0. Defaults to TRUE if the data includes negative values, and to FALSE otherwise.
}
  \item{col}{
colors used for the image. Defaults to heat colors (heat.colors).
}
  \item{colsep, rowsep, 
        sepcolor}{(optional) vector of integers indicating which columns or rows should be separated from the preceding columns or rows by a narrow space of color sepcolor.}
  \item{sepwidth}{
(optional) Vector of length 2 giving the width (colsep) or height (rowsep) the separator box drawn by colsep and rowsep as a function of the width (colsep) or height (rowsep) of a cell. Defaults to c(0.05, 0.05).
}
  \item{cellnote}{
(optional) matrix of character strings which will be placed within each color cell, e.g. p-value symbols.
}
  \item{notecex}{
(optional) numeric scaling factor for cellnote items.
}
  \item{notecol}{
(optional) character string specifying the color for cellnote text. Defaults to "green".
}
  \item{na.color}{
Color to use for missing value (NA). Defaults to the plot background color.
}
  \item{trace}{
character string indicating whether a solid "trace" line should be drawn across 'row's or down 'column's, 'both' or 'none'. The distance of the line from the center of each color-cell is proportional to the size of the measurement. Defaults to 'column'.
}
  \item{tracecol}{
character string giving the color for "trace" line. Defaults to "cyan".
}
  \item{hline, vline, linecol}{
Vector of values within cells where a horizontal or vertical dotted line should be drawn. The color of the line is controlled by linecol. Horizontal lines are only plotted if trace is 'row' or 'both'. Vertical lines are only drawn if trace 'column' or 'both'. hline and vline default to the median of the breaks, linecol defaults to the value of tracecol.
}
    \item{margins}{
numeric vector of length 2 containing the margins (see \code{\link{par}}(mar= *)) for column and row names, respectively.
}
  \item{ColSideColors}{
(optional) character vector of length ncol(x) containing the color names for a horizontal side bar that may be used to annotate the columns of x.
}
  \item{RowSideColors}{
(optional) character vector of length nrow(x) containing the color names for a vertical side bar that may be used to annotate the rows of x.
}
  \item{cexRow, cexCol}{
positive numbers, used as cex.axis in for the row or column axis labeling. The defaults currently only use number of rows or columns, respectively.
}
    \item{labRow, labCol}{
character vectors with row and column labels to use; these default to rownames(x) or colnames(x), respectively.
}
    \item{key}{
logical indicating whether a color-key should be shown.
}
  \item{keysize}{
numeric value indicating the size of the key.
}
  \item{density.info}{
character string indicating whether to superimpose a 'histogram', a 'density' plot, or no plot ('none') on the color-key.
}
  \item{denscol}{
character string giving the color for the density display specified by density.info, defaults to the same value as tracecol.
}
  \item{symkey}{
Boolean indicating whether the color key should be made symmetric about 0. Defaults to TRUE if the data includes negative values, and to FALSE otherwise.
}
  \item{densadj}{
Numeric scaling value for tuning the kernel width when a density plot is drawn on the color key. (See the adjust parameter for the density function for details.) Defaults to 0.25.
}
  \item{main, xlab, ylab}{
main, x- and y-axis titles; defaults to none.
}
   \item{lmat, lhei, lwid}{
visual layout: position matrix, column height, column width. See below for details.
}
    \item{\dots}{
additional arguments passed on to \code{\link{image}}
}
}
\details{
If either Rowv or Colv are dendrograms they are honored (and not reordered). If Colv is an object of class dendrogram, then it is used as in the tree order (note that tree tip labels MUST match row names exactly).
Otherwise, dendrograms are computed as dd <- as.dendrogram(hclustfun(distfun(X))) where X is either x or t(x).

If either is a vector (of �weights�) then the appropriate dendrogram is reordered according to the supplied values subject to the constraints imposed by the dendrogram, by reorder(dd, Rowv), in the row case. If either is missing, as by default, then the ordering of the corresponding dendrogram is by the mean value of the rows/columns, i.e., in the case of rows, Rowv <- rowMeans(x, na.rm=na.rm). If either is \code{\link{NULL}}, no reordering will be done for the corresponding side.

If scale="row" the rows are scaled to have mean zero and standard deviation one. There is some empirical evidence from genomic plotting that this is useful.

The default colors range from red to white (heat.colors) and are not pretty. Consider using enhancements such as the RColorBrewer package, \url{http://cran.r-project.org/src/contrib/PACKAGES.html#RColorBrewer} to select better colors.

By default four components will be displayed in the plot. At the top left is the color key, top right is the column dendogram, bottom left is the row dendogram, bottom right is the image plot. When RowSideColor or ColSideColor are provided, an additional row or column is inserted in the appropriate location. This layout can be overriden by specifiying appropriate values for lmat, lwid, and lhei. lmat controls the relative postition of each element, while lwid controls the column width, and lhei controls the row height. See the help page for \code{\link{layout}} for details on how to use these arguments. 
}
\value{
  \item{rowInd }{row index permutation vector as returned by \code{\link{order.dendrogram}}.}
  \item{colInd }{column index permutation vector.}
  \item{call }{the matched call.}
  \item{rowMeans, rowSDs }{mean and standard deviation of each row: only present if scale="row".}
  \item{colMeans, colSDs }{mean and standard deviation of each column: only present if scale="column".}
  \item{carpet }{reordered and scaled 'x' values used generate the main 'carpet'.}
  \item{rowDendrogram }{row dendrogram, if present.}
  \item{colDendrogram }{column dendrogram, if present.}
  \item{breaks }{values used for color break points.}
  \item{col }{colors used.}
  \item{vline }{center-line value used for column trace, present only if trace="both" or trace="column".}
  \item{hline }{center-line value used for row trace, present only if trace="both" or trace="row".}
  \item{colorTable }{A three-column data frame providing the lower and upper bound and color for each bin.}
}

\author{
L.Sanguinetti, S.Toti, V.Reguzzi, F.Bagnoli and C.Donati
}
\note{
This function is a modification of the standard R \code{\link{heatmap}} and \code{\link{heatmap.2}} and includes functionality for adding phylogenetic trees of class dendrogram to one axis of the heatmap.
The original rows and columns are reordered in any case to match the dendrogram, e.g., the rows by \code{\link{order.dendrogram}}(Rowv) where Rowv is the (possibly \code{\link{reorder}}()ed) row dendrogram.
heatmap.2() uses \code{\link{layout}} and draws the \code{\link{image}} in the lower right corner of a 2x2 layout. Consequentially, it can not be used in a multi column/row layout, i.e., when \code{\link{par}}(mfrow= *) or (mfcol= *) has been called.
}

\seealso{
\code{\link{image}},\code{\link{hclust}}
}
\examples{
library (gplots)
library (ape)
data(m)
data(dd)
out<-identify.reco(m,round=5, l=25,l_break=25,q=0.75,method="rect") 
greens<-colors()[ grep( "green", colors() ) ]
draw_heatmap(out[[4]], Rowv=NA, Colv=dd, dendrogram="column", scale="none", 
             trace="none", col=greens[1:18], mar=c(9,8),cexCol=0.8)
draw_heatmap(out[[1]], Rowv=NA, Colv=dd, dendrogram="column", scale="none", 
             trace="none", col=c(1,7), mar=c(9,8),cexCol=0.8)
}
% Add one or more standard keywords, see file 'KEYWORDS' in the
% R documentation directory.
\keyword{ ~graphs }
