# Supplementary material for: A Novel Computational Method Identifies Intra- and Inter-Species Recombination Events in Staphylococcus aureus and Streptococcus pneumoniae
Source: PLoS Comput Biol. 2012 Sep 6;8(9):e1002668. doi: 10.1371/journal.pcbi.1002668 (PMC3435249; doi:10.1371/journal.pcbi.1002668)
Supplement: Protocol S1 — Reco package. The Reco package implemented as an add-on package for the statistical software R (http://www.r-project.org/). (GZ) [file pcbi.1002668.s005.gz › Reco/man/identify.reco.Rd]

\name{identify.reco}
\alias{identify.reco}
%- Also NEED an '\alias' for EACH other topic documented here.
\title{
Identification of recombination events 
}
\description{
Function for the identification of recombination events affecting a group of adjacent genes in a genomic sequence. The function identifies variations on the percentage of conservation of a set of neighboring genes between the test genome and the other reference genomes in the dataset. The function provides genomes that are the donor for the recombination event and a list of genes corresponding with recombination breakpoints. 
}
\usage{
identify.reco(m, round = 5, l, q = 0.75, l_break, method, sigma_ratio = NULL)
}
%- maybe also 'usage' for other objects documented here.
\arguments{
  \item{m}{
matrix of all pair comparisons as determined by the Fasta alignment. Each pair comparison must have the same number of instances (the best hit for each gene and zero for genes that haven't found homologous) in the same order as in the test genome. The matrix reports in the first column the genes of the test genome as character, in second column the name of reference genomes as character, in the third column the name of test genome as character, in the fourth column the percentage of identity as numeric.
}
  \item{round}{
the number of decimal places of the weighted mean.
}
  \item{l}{
length of the sliding window in term of genes number.
}
  \item{q}{
statisical cut-off for the identification of the putative major and minor parents in the sliding window.
}
  \item{l_break}{
length of the sliding window for detecting the breakpoint position. Usually it was set of the same size as l.
}
  \item{method}{
the weighted function to be used. This should be one of "rect", "norm", "sinc".
}
  \item{sigma_ratio}{
width of the normal distribution.
}
}
\details{
The size of l must be tuned according to the size of the recombination events that we want to identify. For instance the size of l must be set to a value no larger than the region to detect.
The optimal value of q is indirectly influenced by the number and genetic relatedness of the genomes included in the analysis. A lower value of q should be set to correct for the sampling bias when the dataset includes closely related sequences. 
}
\value{
\item{out[[1]] }{filtered matrix to be represented by \code{\link{draw_heatmap}} }
\item{out[[2]] }{p-value matrix}
\item{out[[3]] }{object of class list with a list of breakpoint positions}
\item{out[[4]] }{matrix of percentage of identity before filtering to be represented by \code{\link{draw_heatmap}} }

}
\author{
L.Sanguinetti, S.Toti, V.Reguzzi, F.Bagnoli and C.Donati
}
\note{
The m matrix must have the same number of items for each pair comparison. 
}
\seealso{
\code{\link{draw_heatmap}},\code{\link{zoom.reco}}
}
\examples{
data(m)
out<-identify.reco(m,round=5, l=25,l_break=25,q=0.75,method="rect") 
}
% Add one or more standard keywords, see file 'KEYWORDS' in the
% R documentation directory.
