# Supplementary material for: A Novel Computational Method Identifies Intra- and Inter-Species Recombination Events in Staphylococcus aureus and Streptococcus pneumoniae
Source: PLoS Comput Biol. 2012 Sep 6;8(9):e1002668. doi: 10.1371/journal.pcbi.1002668 (PMC3435249; doi:10.1371/journal.pcbi.1002668)
Supplement: Protocol S1 — Reco package. The Reco package implemented as an add-on package for the statistical software R (http://www.r-project.org/). (GZ) [file pcbi.1002668.s005.gz › Reco/man/m.Rd]

\name{m}
\alias{m}
\docType{data}
\title{
Pair-wise percentage of identity matrix
}
\description{
This dataset contains the pair-wise percentage of identity of TW20 genome against 21 genomes (including itself) of the same species. 
}
\usage{data(m)}
\format{
The matrix reports in the first column the genes of the test genome as character, in second column the name of reference genomes as character, in the third column the name of test genome as character, in the fourth column the percentage of identity as numeric.
}
\details{
Each pair-wise comparison contains the same number of instances (including zero where the genes are absent or not conserved). 
}
\keyword{datasets}
