# Supplementary material for: A Novel Computational Method Identifies Intra- and Inter-Species Recombination Events in Staphylococcus aureus and Streptococcus pneumoniae
Source: PLoS Comput Biol. 2012 Sep 6;8(9):e1002668. doi: 10.1371/journal.pcbi.1002668 (PMC3435249; doi:10.1371/journal.pcbi.1002668)
Supplement: Protocol S1 — Reco package. The Reco package implemented as an add-on package for the statistical software R (http://www.r-project.org/). (GZ) [file pcbi.1002668.s005.gz › Reco/man/Reco-package.Rd]

\name{Reco-package}
\alias{Reco-package}
\alias{Reco}
\docType{package}
\title{
Recombination detection in a large dataset of whole genome sequences
}
\description{
Reco provides functions for the identification and visualization of recombination events affecting a group of adjacent genes in a genomic sequence.
}
\author{ 
L.Sanguinetti, S.Toti, V.Reguzzi, F.Bagnoli and C.Donati

Maintainer: Lisa Sanguinetti <lisa.sanguinetti@gmail.com>
}
\keyword{ package }
