# Supplementary material for: A Novel Computational Method Identifies Intra- and Inter-Species Recombination Events in Staphylococcus aureus and Streptococcus pneumoniae
Source: PLoS Comput Biol. 2012 Sep 6;8(9):e1002668. doi: 10.1371/journal.pcbi.1002668 (PMC3435249; doi:10.1371/journal.pcbi.1002668)
Supplement: Protocol S1 — Reco package. The Reco package implemented as an add-on package for the statistical software R (http://www.r-project.org/). (GZ) [file pcbi.1002668.s005.gz › Reco/man/zoom.reco.Rd]

\name{zoom.reco}
\alias{zoom.reco}
%- Also NEED an '\alias' for EACH other topic documented here.
\title{
Extraction of a subset of genomes from filtering
}
\description{
This function allows the extraction of a subset of genomes from the filtered matrix to visualized with \code{\link{draw_heatmap}}.
}
\usage{
zoom.reco(filt, genomes)
}
%- maybe also 'usage' for other objects documented here.
\arguments{
  \item{filt}{
filtered matrix. Output of \code{\link{identify.reco}}.
}
  \item{genomes}{
vector of a subset of genomes
}
}
\details{
This function is suitable for visualizing the analysis on large datasets.
If represented by a heatmap, the values are rearranged by columns according to \code{\link{hclust}} for hierarchical clustering. The \code{\link{dist}} function is used to compute distances among columns. If either Rowv=NA and Colv=NA column are ordered as the vector of genomes but a warning occurred.
}
\author{
L.Sanguinetti, S.Toti, V.Reguzzi, F.Bagnoli and C.Donati
}
\seealso{
\code{\link{identify.reco}}, \code{\link{draw_heatmap}}
}
\examples{
data(m)
out<-identify.reco(m,round=5, l=25,l_break=25,q=0.75,method="rect")
subset<-zoom.reco(out[[1]],genomes=c("TW20","NCTC","552053"))
draw_heatmap(subset[[1]], Rowv=NA, dendrogram="column", scale="none",
             trace="none", col=c(1,7), mar=c(9,8),cexCol=0.8) 
}
% Add one or more standard keywords, see file 'KEYWORDS' in the
% R documentation directory.
