# Supplementary material for: A Novel Computational Method Identifies Intra- and Inter-Species Recombination Events in Staphylococcus aureus and Streptococcus pneumoniae
Source: PLoS Comput Biol. 2012 Sep 6;8(9):e1002668. doi: 10.1371/journal.pcbi.1002668 (PMC3435249; doi:10.1371/journal.pcbi.1002668)
Supplement: Protocol S1 — Reco package. The Reco package implemented as an add-on package for the statistical software R (http://www.r-project.org/). (GZ) [file pcbi.1002668.s005.gz › Reco/R/identify.reco.R]

identify.reco <-
function(m, round=5, l , q=0.75, l_break, method, sigma_ratio=NULL) 
{


METHODS<-c("rect","norm","sinc")
method <- pmatch(method, METHODS)
    if (is.na(method)) 
        	stop("invalid method")
    if (method == -1) 
        	stop("ambiguous method")
    if (method==1)
	wt<-rep(1,l)/l
    if (method==2)
	{
                  s<-l/sigma_ratio
                  x<-seq(-l*0.5,l*0.5,length=l)
 	      y<-1/sqrt(2*pi*s^2)*exp(-x^2/(2*s^2))
                  wt<-y/sum(y)
	}
  if (method==3)
         {
		x<-seq(-l*0.5,l*0.5,length=l)
		y<-rep(0,length(x))
		for(i in 1:length(x)){
			if(x[i]==0){
				y[i] = 1
			} else { 
				y[i] = abs(sin(x[i]/T)/(x[i]/T))
			}
		}
		wt<-y/sum(y)
        }

genes<-unique(m[,1])
strains<-unique(m[,2])
h<-matrix(rep(0,length(genes)*length(strains)*5))
dim(h)<-c(length(genes),length(strains),5)
rownames(h)<-genes
colnames(h)<-strains

	for (j in 1:dim(m)[1])
	{
		h[m[j,1],m[j,2],1]<-as.numeric(m[j,4])
		h[m[j,1],m[j,2],1]<-ifelse(as.numeric(m[j,4])==0,NA, as.numeric(m[j,4]))
	}
		
		for (ind in 0:(dim(h)[1]-1))
		{
			position<-(ind%%dim(h)[1])+1
			position_forward<-((ind+l-1)%%dim(h)[1])+1
			position_back<-((ind-l+1)%%dim(h)[1])+1
			for (k in 1:dim(h)[2])
			{
		
				if(position_back>position_forward)
					{
						
						
                                                                        if (position> l)
                                                                           {
	                                                                 vet_forward<-c(h[(position:dim(h)[1]) ,k,1],h[(1:position_forward),k,1])
	                                                                 vet_back<-c(h[(position_back:position),k,1])
                                                                           }
                                                                         if (position<= l)
                                                                           {
	                                                                  vet_forward<-c(h[(position:position_forward),k,1])
	                                                                  vet_back<-c(h[(position_back:dim(h)[1]) ,k,1],h[(1:position),k,1])
                                                                           }

					}
				  else
					{
						
						vet_forward<-h[position:position_forward,k,1]
						vet_back<-h[position_back:position,k,1]
					}
           
		
				h[position,k,2]<-weighted.mean(vet_back, wt, na.rm=TRUE)
				h[position,k,2]<-round(h[position,k,2],digit=round)
				h[position,k,2]<-ifelse(is.na(h[position,k,2]),NA,h[position,k,2])

		
				h[position,k,3]<-weighted.mean(vet_forward, wt, na.rm=TRUE)
				h[position,k,3]<-round(h[position,k,3],digit=round)
				h[position,k,3]<-ifelse(is.na(h[position,k,3]),NA,h[position,k,3])

		
				h[position,k,4]<-max(h[position,k,2], h[position,k,3])
		
			}

			h[position,,4]<-h[position,,4]>=quantile(h[position,,4],q,na.rm=TRUE)
			h[position,,5]<-ifelse(is.na(h[position,,4]),0,h[position,,4])
		
		}

aus_mat<-matrix(h[,,4],nrow=dim(h)[1],ncol=dim(h)[2])
rownames(aus_mat)<-genes
colnames(aus_mat)<-strains

id_mat<-matrix(h[,,1],nrow=dim(h)[1],ncol=dim(h)[2])
rownames(id_mat)<-genes
colnames(id_mat)<-strains

##Prop test

one_b=NULL
one_a=NULL
zero_b=NULL
zero_a=NULL


out_prop<-matrix(rep(1,length(genes)*length(strains)))
dim(out_prop)<-c(length(genes),length(strains))
rownames(out_prop)<-genes
colnames(out_prop)<-strains


prop_mat<-matrix((h[,,5]),nrow=dim(h)[1], ncol=dim(h)[2])
minima<-list()
output<-list()

for (col in 1:dim(prop_mat)[2]) 
	{
	
	
	minimum<-1
	names(minimum)<-"null"

		for (ind in 0:((dim(prop_mat)[1])-1))
			{
			            one_b=NULL
			            one_a=NULL
			            zero_b=NULL
			            zero_a=NULL
				    position<-(ind%%dim(prop_mat)[1])+1
			            position_forward<-((ind+l-1)%%dim(prop_mat)[1])+1
			            position_back<-((ind-l+1)%%dim(prop_mat)[1])+1			
			
					if(position_back>position_forward)
					{
						
						
                                                                        if (position> l_break)
                                                                           {
	                                                                 vet_forward<-c(prop_mat[(position:dim(prop_mat)[1]) ,col],prop_mat[(1:position_forward),col])
	                                                                 vet_back<-c(prop_mat[(position_back:position),col])
                                                                           }
                                                                         if (position<= l_break)
                                                                           {
	                                                                  vet_forward<-c(prop_mat[(position:position_forward),col])
	                                                                  vet_back<-c(prop_mat[(position_back:dim(prop_mat)[1]) ,col],prop_mat[(1:position),col])
                                                                           }

					}
				          else
					{
						
						vet_forward<-prop_mat[position:position_forward,col]
						vet_back<-prop_mat[position_back:position,col]
					}


				one_b=sum(vet_back)
				zero_b=l_break-(one_b)
				one_a=sum(vet_forward)
				zero_a=l_break-(one_a)     
				
				   
			
					  if ((one_b+one_a)==0) 
						{
								 
						 out_prop[position,col] <- 1 
						
						}
				
					else 
					{
                                                           pvalue<-fisher.test(matrix(c(one_b,one_a, zero_b,zero_a), nrow=2, ncol=2))$p.value
							  
						if (pvalue>0.05)
						{		
						
							   if(minimum!=1) 
							   {
							   minima[[names(minimum)]] <- minimum
							   }    
							   
							minimum<-1
							names(minimum)<-"null"
						 }
					
							  else 
							  {
								if (pvalue<minimum) 
								{
							               minimum=pvalue  
							               names(minimum)<-paste(genes[position],strains[col],sep="_")
					    		            }
					  
							  }
					
							out_prop[position,col]<-ifelse  (  pvalue<0.05, pvalue, 1)
					  }
			
			
			
			
			}
			
	}

    output[[1]]<-aus_mat
    output[[2]]<-out_prop
    output[[3]]<-minima 
    output[[4]]<-id_mat
    output

}
