# Supplementary material for: A Novel Computational Method Identifies Intra- and Inter-Species Recombination Events in Staphylococcus aureus and Streptococcus pneumoniae
Source: PLoS Comput Biol. 2012 Sep 6;8(9):e1002668. doi: 10.1371/journal.pcbi.1002668 (PMC3435249; doi:10.1371/journal.pcbi.1002668)
Supplement: Table S5 — Recombination breakpoint positions of CGSP14. First column reports the gene name of the potential recombination position in the test genome CGSP14, the second column the reference genome and the third column the corresponding p-value of the Fisher test. (XLS) [file pcbi.1002668.s010.xls]

## Sheet: pvalue_mat.txt
Locus_tag test genome	Reference genome	p-value
SPCG_0121	670_6B	12381.9
SPCG_0214	670_6B	41.1358
SPCG_0402	670_6B	41.1358
SPCG_0460	670_6B	41.1358
SPCG_0530	670_6B	41.1358
SPCG_0575	670_6B	0.000146579292150807
SPCG_0623	670_6B	0.0374296615256088
SPCG_0642	670_6B	0.00543562767045466
SPCG_0667	670_6B	2.9309e+09
SPCG_0721	670_6B	0.022289766970618
SPCG_0746	670_6B	0.022289766970618
SPCG_0866	670_6B	9.50562e+08
SPCG_0917	670_6B	8.56724e+09
SPCG_0943	670_6B	2.90449e+08
SPCG_0998	670_6B	0.00366522937124072
SPCG_1085	670_6B	0.000286752727587379
SPCG_1106	670_6B	0.000577202083338867
SPCG_1130	670_6B	0.0180768773230848
SPCG_1155	670_6B	9.50562e+08
SPCG_1255	670_6B	0.00461407092132903
SPCG_1280	670_6B	0.000636423575355727
SPCG_1314	670_6B	0.00163083541184905
SPCG_1340	670_6B	0.00163083541184905
SPCG_1517	670_6B	0.022289766970618
SPCG_1531	670_6B	0.00229194052585033
SPCG_1556	670_6B	0.00715036611296615
SPCG_1789	670_6B	0.00305106952383718
SPCG_1840	670_6B	0.00715036611296615
SPCG_1849	670_6B	0.0208617050985401
SPCG_1890	670_6B	0.0208617050985401
SPCG_1909	670_6B	2.90449e+08
SPCG_1959	670_6B	5.32527e+06
SPCG_2054	670_6B	0.00962512664640325
SPCG_2117	670_6B	0.00163083541184905
SPCG_2145	670_6B	0.000636423575355727
SPCG_0041	70585	2.9309e+09
SPCG_0072	70585	0.0186283965625272
SPCG_0096	70585	0.0186283965625272
SPCG_0117	70585	9.50562e+08
SPCG_0468	70585	12381.9
SPCG_0499	70585	555.333
SPCG_0532	70585	8.29855e+06
SPCG_0581	70585	9.50562e+08
SPCG_0605	70585	0.000636423575355727
SPCG_0641	70585	0.00962512664640325
SPCG_0754	70585	0.000636423575355727
SPCG_0886	70585	0.022289766970618
SPCG_0933	70585	0.00543562767045466
SPCG_0969	70585	0.000238658840758398
SPCG_1215	70585	225465
SPCG_1244	70585	5183.11
SPCG_1272	70585	0.0082986284628622
SPCG_1297	70585	0.00192150964097788
SPCG_1381	70585	0.00962512664640325
SPCG_1414	70585	0.022289766970618
SPCG_1646	70585	2.9309e+09
SPCG_1671	70585	0.00148815688092308
SPCG_1889	70585	0.022289766970618
SPCG_1912	70585	2.90449e+08
SPCG_1968	70585	0.00144154716512442
SPCG_2015	70585	0.022289766970618
SPCG_2039	70585	0.00962512664640325
SPCG_2076	70585	0.00962512664640325
SPCG_0018	AP200	0.000238658840758398
SPCG_0068	AP200	0.000636423575355727
SPCG_0106	AP200	0.000286752727587379
SPCG_0131	AP200	1.05929e+08
SPCG_0168	AP200	8.02119e+07
SPCG_0214	AP200	0.022289766970618
SPCG_0258	AP200	0.00156716133269681
SPCG_0282	AP200	0.0222412956917225
SPCG_0301	AP200	0.00033121877105002
SPCG_0368	AP200	2.19668e+07
SPCG_0408	AP200	0.0374296615256088
SPCG_0431	AP200	2.19668e+07
SPCG_0573	AP200	0.022289766970618
SPCG_0598	AP200	0.022289766970618
SPCG_0671	AP200	0.00163083541184905
SPCG_0996	AP200	0.0232154217451454
SPCG_1020	AP200	0.00406231547947578
SPCG_1045	AP200	5.32527e+06
SPCG_1086	AP200	8.56724e+09
SPCG_1122	AP200	8.56724e+09
SPCG_1245	AP200	5.32527e+06
SPCG_1263	AP200	0.000440890172372083
SPCG_1297	AP200	0.022289766970618
SPCG_1375	AP200	2.9309e+09
SPCG_1430	AP200	0.000636423575355727
SPCG_1557	AP200	2.90449e+08
SPCG_1582	AP200	0.000209758131372125
SPCG_1640	AP200	0.000238658840758398
SPCG_1665	AP200	0.000238658840758398
SPCG_1689	AP200	0.00402912278221531
SPCG_1752	AP200	0.00361371807528626
SPCG_1781	AP200	0.0377584473117958
SPCG_1789	AP200	0.00715036611296615
SPCG_1814	AP200	0.00305106952383718
SPCG_1831	AP200	8.29855e+06
SPCG_1959	AP200	9.50562e+08
SPCG_2092	AP200	0.0487971536957188
SPCG_2133	AP200	0.000101921319381885
SPCG_2170	AP200	0.0321569683995916
SPCG_2194	AP200	0.00305106952383718
SPCG_0045	CDC0288_04	1.14773e+06
SPCG_0077	CDC0288_04	0.0374296615256088
SPCG_0097	CDC0288_04	225465
SPCG_0121	CDC0288_04	116490
SPCG_0162	CDC0288_04	2.9309e+09
SPCG_0186	CDC0288_04	0.022289766970618
SPCG_0207	CDC0288_04	0.022289766970618
SPCG_0253	CDC0288_04	0.00962512664640325
SPCG_0293	CDC0288_04	0.000146579292150807
SPCG_0347	CDC0288_04	2.90449e+08
SPCG_0381	CDC0288_04	41.1358
SPCG_0406	CDC0288_04	8.56724e+09
SPCG_0432	CDC0288_04	0.000762033491544359
SPCG_0462	CDC0288_04	3.40241e+09
SPCG_0487	CDC0288_04	2.90449e+08
SPCG_0526	CDC0288_04	37577.5
SPCG_0551	CDC0288_04	0.0321569683995916
SPCG_0597	CDC0288_04	5.32527e+06
SPCG_0652	CDC0288_04	1.14773e+06
SPCG_0728	CDC0288_04	0.00402912278221531
SPCG_0828	CDC0288_04	2.9309e+09
SPCG_0927	CDC0288_04	9.50562e+08
SPCG_0973	CDC0288_04	0.000903818929531526
SPCG_1032	CDC0288_04	0.000636423575355727
SPCG_1213	CDC0288_04	717861
SPCG_1238	CDC0288_04	4.38041e+09
SPCG_1255	CDC0288_04	0.0180768773230848
SPCG_1268	CDC0288_04	0.00962512664640325
SPCG_1369	CDC0288_04	717861
SPCG_1392	CDC0288_04	0.00715036611296615
SPCG_1416	CDC0288_04	0.000238658840758398
SPCG_1440	CDC0288_04	0.00402912278221531
SPCG_1472	CDC0288_04	1.61809e+08
SPCG_1532	CDC0288_04	41.1358
SPCG_1648	CDC0288_04	8.56724e+09
SPCG_1956	CDC0288_04	4.90216e+07
SPCG_1982	CDC0288_04	0.0321569683995916
SPCG_2018	CDC0288_04	2.9309e+09
SPCG_2055	CDC0288_04	9.50562e+08
SPCG_2079	CDC0288_04	0.0082986284628622
SPCG_2105	CDC0288_04	5183.11
SPCG_0018	CDC1087_00	225465
SPCG_0373	CDC1087_00	225465
SPCG_0398	CDC1087_00	3.98322e+06
SPCG_0663	CDC1087_00	0.00402912278221531
SPCG_0877	CDC1087_00	2.19668e+07
SPCG_0926	CDC1087_00	5.32527e+06
SPCG_0987	CDC1087_00	0.000636423575355727
SPCG_1046	CDC1087_00	0.00163083541184905
SPCG_1499	CDC1087_00	225465
SPCG_1543	CDC1087_00	555.333
SPCG_1720	CDC1087_00	3.98322e+06
SPCG_1759	CDC1087_00	4.90216e+07
SPCG_1907	CDC1087_00	0.000238658840758398
SPCG_2012	CDC1087_00	0.0377584473117958
SPCG_2100	CDC1087_00	0.00857850815046914
SPCG_2145	CDC1087_00	0.000238658840758398
SPCG_2175	CDC1087_00	225465
SPCG_0116	CDC1873_00	5183.11
SPCG_0142	CDC1873_00	106994
SPCG_0296	CDC1873_00	0.0180768773230848
SPCG_0300	CDC1873_00	0.0254766332173073
SPCG_0347	CDC1873_00	0.00192150964097788
SPCG_0371	CDC1873_00	3.40241e+09
SPCG_0393	CDC1873_00	2.90449e+08
SPCG_0486	CDC1873_00	0.000238658840758398
SPCG_0589	CDC1873_00	0.000903818929531526
SPCG_0721	CDC1873_00	0.00192150964097788
SPCG_0746	CDC1873_00	0.000238658840758398
SPCG_0823	CDC1873_00	8.29855e+06
SPCG_0847	CDC1873_00	0.00366522937124072
SPCG_0878	CDC1873_00	1.61809e+08
SPCG_0931	CDC1873_00	8.29855e+06
SPCG_1041	CDC1873_00	0.022289766970618
SPCG_1065	CDC1873_00	0.000636423575355727
SPCG_1105	CDC1873_00	0.00163083541184905
SPCG_1227	CDC1873_00	0.000762033491544359
SPCG_1263	CDC1873_00	8.56724e+09
SPCG_1358	CDC1873_00	0.00402912278221531
SPCG_1419	CDC1873_00	106994
SPCG_1454	CDC1873_00	2.9309e+09
SPCG_1505	CDC1873_00	0.00163083541184905
SPCG_1716	CDC1873_00	8.02119e+07
SPCG_1753	CDC1873_00	9.54565e+08
SPCG_1789	CDC1873_00	0.00857850815046914
SPCG_1835	CDC1873_00	2.90449e+08
SPCG_1911	CDC1873_00	0.022289766970618
SPCG_1966	CDC1873_00	0.00163083541184905
SPCG_2031	CDC1873_00	0.00163083541184905
SPCG_2080	CDC1873_00	0.00163083541184905
SPCG_0122	CDC3059_06	2.90449e+08
SPCG_0184	CDC3059_06	2.9309e+09
SPCG_0302	CDC3059_06	7.13196e+06
SPCG_0346	CDC3059_06	5183.11
SPCG_0475	CDC3059_06	717861
SPCG_0500	CDC3059_06	12381.9
SPCG_0541	CDC3059_06	0.00148815688092308
SPCG_0590	CDC3059_06	8.56724e+09
SPCG_0668	CDC3059_06	8.29855e+06
SPCG_0705	CDC3059_06	0.0208617050985401
SPCG_0717	CDC3059_06	8.56724e+09
SPCG_0776	CDC3059_06	0.000636423575355727
SPCG_0826	CDC3059_06	0.000238658840758398
SPCG_0916	CDC3059_06	0.00962512664640325
SPCG_0981	CDC3059_06	0.000146579292150807
SPCG_1025	CDC3059_06	116490
SPCG_1140	CDC3059_06	0.000238658840758398
SPCG_1178	CDC3059_06	0.00192150964097788
SPCG_1230	CDC3059_06	4.90216e+07
SPCG_1255	CDC3059_06	5183.11
SPCG_1397	CDC3059_06	0.0232154217451454
SPCG_1442	CDC3059_06	0.000903818929531526
SPCG_1630	CDC3059_06	0.00402912278221531
SPCG_1671	CDC3059_06	0.00144154716512442
SPCG_1696	CDC3059_06	0.0377584473117958
SPCG_1719	CDC3059_06	0.000286752727587379
SPCG_1747	CDC3059_06	1.90142e+07
SPCG_1770	CDC3059_06	0.0487971536957188
SPCG_1794	CDC3059_06	12381.9
SPCG_1841	CDC3059_06	0.000209758131372125
SPCG_1863	CDC3059_06	0.0082986284628622
SPCG_1902	CDC3059_06	37577.5
SPCG_1968	CDC3059_06	0.00163083541184905
SPCG_2009	CDC3059_06	8.29855e+06
SPCG_2036	CDC3059_06	0.00962512664640325
SPCG_2115	CDC3059_06	0.000636423575355727
SPCG_2134	CDC3059_06	3.98322e+06
SPCG_0003	D39	0.0232154217451454
SPCG_0070	D39	0.00163083541184905
SPCG_0103	D39	0.00163083541184905
SPCG_0369	D39	1.14773e+06
SPCG_0449	D39	5183.11
SPCG_0550	D39	225465
SPCG_0601	D39	3.04872e+08
SPCG_0622	D39	2.19668e+07
SPCG_0671	D39	2.9309e+09
SPCG_0729	D39	2.90449e+08
SPCG_0822	D39	0.00033121877105002
SPCG_0847	D39	8.29855e+06
SPCG_0879	D39	41.1358
SPCG_0918	D39	0.00962512664640325
SPCG_0983	D39	116490
SPCG_1009	D39	0.022289766970618
SPCG_1027	D39	0.000166373039768276
SPCG_1052	D39	116490
SPCG_1172	D39	0.022289766970618
SPCG_1215	D39	225465
SPCG_1239	D39	116490
SPCG_1273	D39	0.000636423575355727
SPCG_1381	D39	555.333
SPCG_1426	D39	7.13196e+06
SPCG_1450	D39	4.38041e+09
SPCG_1471	D39	0.0420781361906629
SPCG_1495	D39	0.000238658840758398
SPCG_1556	D39	555.333
SPCG_1640	D39	41.1358
SPCG_1678	D39	5.32527e+06
SPCG_1770	D39	2.21448e+09
SPCG_1794	D39	0.0082986284628622
SPCG_1836	D39	2.21448e+09
SPCG_1917	D39	5183.11
SPCG_1971	D39	0.00402912278221531
SPCG_2033	D39	37577.5
SPCG_2086	D39	8.29855e+06
SPCG_2167	D39	0.00402912278221531
SPCG_0035	G54	2.19668e+07
SPCG_0146	G54	7.0946e+09
SPCG_0181	G54	8.29855e+06
SPCG_0252	G54	0.022289766970618
SPCG_0302	G54	0.00962512664640325
SPCG_0360	G54	0.00163083541184905
SPCG_0385	G54	0.00163083541184905
SPCG_0482	G54	0.00962512664640325
SPCG_0530	G54	0.00962512664640325
SPCG_1007	G54	0.00402912278221531
SPCG_1022	G54	0.00406231547947578
SPCG_1047	G54	2.19668e+07
SPCG_1361	G54	0.00163083541184905
SPCG_1882	G54	37577.5
SPCG_1918	G54	3.98322e+06
SPCG_1935	G54	0.0487971536957188
SPCG_2056	G54	0.0374296615256088
SPCG_2064	G54	0.0374296615256088
SPCG_2074	G54	0.00305106952383718
SPCG_2092	G54	0.0450045404792314
SPCG_2105	G54	0.0208617050985401
SPCG_2116	G54	0.0101219755502247
SPCG_2142	G54	0.00962512664640325
SPCG_2187	G54	8.56724e+09
SPCG_0025	Hungary19A_6	41.1358
SPCG_0144	Hungary19A_6	41.1358
SPCG_0183	Hungary19A_6	1.61809e+08
SPCG_0215	Hungary19A_6	1.61809e+08
SPCG_0257	Hungary19A_6	5.32527e+06
SPCG_0298	Hungary19A_6	9.50562e+08
SPCG_0346	Hungary19A_6	0.00857850815046914
SPCG_0362	Hungary19A_6	0.00406231547947578
SPCG_0401	Hungary19A_6	2.9309e+09
SPCG_0598	Hungary19A_6	5.32527e+06
SPCG_0647	Hungary19A_6	8.29855e+06
SPCG_0675	Hungary19A_6	0.00402912278221531
SPCG_0716	Hungary19A_6	0.0464799359747181
SPCG_0746	Hungary19A_6	9.50562e+08
SPCG_0966	Hungary19A_6	0.022289766970618
SPCG_0972	Hungary19A_6	0.0374296615256088
SPCG_0997	Hungary19A_6	0.00163083541184905
SPCG_1154	Hungary19A_6	0.000238658840758398
SPCG_1230	Hungary19A_6	3.98322e+06
SPCG_1254	Hungary19A_6	0.000101921319381885
SPCG_1297	Hungary19A_6	0.00402912278221531
SPCG_1415	Hungary19A_6	41.1358
SPCG_1461	Hungary19A_6	41.1358
SPCG_1586	Hungary19A_6	2.9309e+09
SPCG_1635	Hungary19A_6	2.90449e+08
SPCG_1687	Hungary19A_6	0.00163083541184905
SPCG_1739	Hungary19A_6	2.90449e+08
SPCG_1763	Hungary19A_6	0.000238658840758398
SPCG_1804	Hungary19A_6	2.90449e+08
SPCG_1845	Hungary19A_6	0.00402912278221531
SPCG_1864	Hungary19A_6	717861
SPCG_2005	Hungary19A_6	0.000238658840758398
SPCG_2047	Hungary19A_6	0.000636423575355727
SPCG_2178	Hungary19A_6	5183.11
SPCG_0118	JJA	7.13196e+06
SPCG_0163	JJA	8.29855e+06
SPCG_0252	JJA	0.000577202083338867
SPCG_0340	JJA	0.000286752727587379
SPCG_0368	JJA	555.333
SPCG_0398	JJA	9.50562e+08
SPCG_0423	JJA	0.00229194052585033
SPCG_0668	JJA	2.90449e+08
SPCG_0717	JJA	8.56724e+09
SPCG_0779	JJA	0.00163083541184905
SPCG_0828	JJA	0.00163083541184905
SPCG_0867	JJA	0.000238658840758398
SPCG_0917	JJA	2.9309e+09
SPCG_0941	JJA	2.9309e+09
SPCG_0976	JJA	0.000238658840758398
SPCG_1019	JJA	1.14773e+06
SPCG_1049	JJA	0.022289766970618
SPCG_1122	JJA	5.32527e+06
SPCG_1165	JJA	5.32527e+06
SPCG_1185	JJA	6.30991e+08
SPCG_1235	JJA	41.1358
SPCG_1381	JJA	116490
SPCG_1429	JJA	5183.11
SPCG_1531	JJA	0.0180768773230848
SPCG_1556	JJA	555.333
SPCG_1593	JJA	116490
SPCG_1647	JJA	41.1358
SPCG_1678	JJA	9.50562e+08
SPCG_1700	JJA	0.000286752727587379
SPCG_1754	JJA	9.50562e+08
SPCG_1821	JJA	0.000440890172372083
SPCG_1836	JJA	0.00120858998162652
SPCG_1965	JJA	0.00402912278221531
SPCG_1964	JJA	8.56724e+09
SPCG_2005	JJA	0.000636423575355727
SPCG_2043	JJA	2.19668e+07
SPCG_2101	JJA	0.00857850815046914
SPCG_2116	JJA	0.0420781361906629
SPCG_2142	JJA	5.32527e+06
SPCG_0020	MLV_016	2.90449e+08
SPCG_0085	MLV_016	0.000762033491544359
SPCG_0106	MLV_016	1.05929e+08
SPCG_0131	MLV_016	3.40241e+09
SPCG_0162	MLV_016	1.05929e+08
SPCG_0214	MLV_016	0.022289766970618
SPCG_0256	MLV_016	0.00406231547947578
SPCG_0302	MLV_016	9.50562e+08
SPCG_0367	MLV_016	37577.5
SPCG_0407	MLV_016	0.000577202083338867
SPCG_0464	MLV_016	8.29855e+06
SPCG_0580	MLV_016	0.000762033491544359
SPCG_0605	MLV_016	0.000762033491544359
SPCG_0996	MLV_016	37577.5
SPCG_1046	MLV_016	5183.11
SPCG_1073	MLV_016	8.56724e+09
SPCG_1122	MLV_016	8.56724e+09
SPCG_1244	MLV_016	37577.5
SPCG_1269	MLV_016	3.44609e+09
SPCG_1297	MLV_016	0.022289766970618
SPCG_1363	MLV_016	116490
SPCG_1443	MLV_016	0.000101921319381885
SPCG_1466	MLV_016	8.56724e+09
SPCG_1643	MLV_016	0.00163083541184905
SPCG_1668	MLV_016	0.00163083541184905
SPCG_1726	MLV_016	0.0374296615256088
SPCG_1742	MLV_016	0.0082986284628622
SPCG_1804	MLV_016	116490
SPCG_1859	MLV_016	0.0374296615256088
SPCG_1904	MLV_016	2.9309e+09
SPCG_1927	MLV_016	0.022289766970618
SPCG_2006	MLV_016	0.0450045404792314
SPCG_2034	MLV_016	0.0208617050985401
SPCG_2096	MLV_016	0.010580541940289
SPCG_2176	MLV_016	5.32527e+06
SPCG_0001	CCRI1974	2.9309e+09
SPCG_0070	CCRI1974	2.90449e+08
SPCG_0090	CCRI1974	0.00229194052585033
SPCG_0118	CCRI1974	37577.5
SPCG_0150	CCRI1974	0.00163083541184905
SPCG_0247	CCRI1974	0.00962512664640325
SPCG_0301	CCRI1974	2.90449e+08
SPCG_0368	CCRI1974	37577.5
SPCG_0470	CCRI1974	0.0374296615256088
SPCG_0518	CCRI1974	0.000636423575355727
SPCG_0548	CCRI1974	2.9309e+09
SPCG_0597	CCRI1974	8.56724e+09
SPCG_0655	CCRI1974	116490
SPCG_0728	CCRI1974	0.000146579292150807
SPCG_0784	CCRI1974	8.56724e+09
SPCG_0845	CCRI1974	8.56724e+09
SPCG_0879	CCRI1974	0.00148815688092308
SPCG_0992	CCRI1974	2.21448e+09
SPCG_1058	CCRI1974	3.04872e+08
SPCG_1109	CCRI1974	8.56724e+09
SPCG_1165	CCRI1974	0.000762033491544359
SPCG_1174	CCRI1974	0.00962512664640325
SPCG_1254	CCRI1974	37577.5
SPCG_1468	CCRI1974	2.90449e+08
SPCG_1518	CCRI1974	8.29855e+06
SPCG_1557	CCRI1974	41.1358
SPCG_1664	CCRI1974	41.1358
SPCG_1711	CCRI1974	0.000636423575355727
SPCG_1726	CCRI1974	0.00857850815046914
SPCG_1754	CCRI1974	0.00033121877105002
SPCG_1806	CCRI1974	0.022289766970618
SPCG_1821	CCRI1974	0.022289766970618
SPCG_1845	CCRI1974	0.00962512664640325
SPCG_1883	CCRI1974	8.56724e+09
SPCG_2014	CCRI1974	0.00033121877105002
SPCG_2142	CCRI1974	116490
SPCG_0070	CCRI1974M2	2.90449e+08
SPCG_0090	CCRI1974M2	0.000577202083338867
SPCG_0117	CCRI1974M2	5183.11
SPCG_0147	CCRI1974M2	0.022289766970618
SPCG_0184	CCRI1974M2	0.022289766970618
SPCG_0208	CCRI1974M2	0.00402912278221531
SPCG_0247	CCRI1974M2	0.00402912278221531
SPCG_0301	CCRI1974M2	2.90449e+08
SPCG_0366	CCRI1974M2	225465
SPCG_0469	CCRI1974M2	4.90216e+07
SPCG_0498	CCRI1974M2	0.000111875968405896
SPCG_0597	CCRI1974M2	8.56724e+09
SPCG_0655	CCRI1974M2	5183.11
SPCG_0688	CCRI1974M2	2.9309e+09
SPCG_0724	CCRI1974M2	0.0420781361906629
SPCG_0762	CCRI1974M2	0.0232154217451454
SPCG_0839	CCRI1974M2	0.00962512664640325
SPCG_0864	CCRI1974M2	0.00962512664640325
SPCG_0992	CCRI1974M2	2.21448e+09
SPCG_1045	CCRI1974M2	717861
SPCG_1111	CCRI1974M2	2.9309e+09
SPCG_1179	CCRI1974M2	8.29855e+06
SPCG_1253	CCRI1974M2	555.333
SPCG_1381	CCRI1974M2	0.022289766970618
SPCG_1454	CCRI1974M2	0.0374296615256088
SPCG_1463	CCRI1974M2	3.40241e+09
SPCG_1518	CCRI1974M2	8.29855e+06
SPCG_1556	CCRI1974M2	555.333
SPCG_1647	CCRI1974M2	116490
SPCG_1713	CCRI1974M2	0.000762033491544359
SPCG_1726	CCRI1974M2	0.0450045404792314
SPCG_1754	CCRI1974M2	0.00366522937124072
SPCG_1813	CCRI1974M2	0.000762033491544359
SPCG_1832	CCRI1974M2	8.02119e+07
SPCG_1880	CCRI1974M2	5183.11
SPCG_2014	CCRI1974M2	0.0121159628527389
SPCG_2036	CCRI1974M2	0.0208617050985401
SPCG_2082	CCRI1974M2	3.40241e+09
SPCG_2133	CCRI1974M2	0.000238658840758398
SPCG_2179	CCRI1974M2	0.00402912278221531
SPCG_0028	P1031	0.000238658840758398
SPCG_0138	P1031	5183.11
SPCG_0166	P1031	3.98322e+06
SPCG_0208	P1031	0.00163083541184905
SPCG_0270	P1031	1.05929e+08
SPCG_0300	P1031	717861
SPCG_0339	P1031	37577.5
SPCG_0363	P1031	0.00402912278221531
SPCG_0383	P1031	0.00402912278221531
SPCG_0455	P1031	0.000636423575355727
SPCG_0489	P1031	8.56724e+09
SPCG_0542	P1031	0.00962512664640325
SPCG_0620	P1031	0.022289766970618
SPCG_0653	P1031	5.32527e+06
SPCG_0682	P1031	8.29855e+06
SPCG_0714	P1031	0.00402912278221531
SPCG_0840	P1031	3.40241e+09
SPCG_0879	P1031	8.29855e+06
SPCG_0909	P1031	0.000636423575355727
SPCG_0934	P1031	0.000636423575355727
SPCG_0981	P1031	0.00962512664640325
SPCG_1030	P1031	0.00962512664640325
SPCG_1116	P1031	0.00156716133269681
SPCG_1160	P1031	3.04872e+08
SPCG_1395	P1031	5183.11
SPCG_1455	P1031	41.1358
SPCG_1517	P1031	0.022289766970618
SPCG_1721	P1031	2.21448e+09
SPCG_1757	P1031	5.32527e+06
SPCG_1812	P1031	0.00962512664640325
SPCG_1832	P1031	0.000440890172372083
SPCG_1889	P1031	555.333
SPCG_2059	P1031	555.333
SPCG_2115	P1031	0.00163083541184905
SPCG_2150	P1031	9.50562e+08
SPCG_2176	P1031	0.00962512664640325
SPCG_0069	R6	0.000636423575355727
SPCG_0103	R6	0.000636423575355727
SPCG_0199	R6	0.000636423575355727
SPCG_0248	R6	0.00163083541184905
SPCG_0318	R6	0.00402912278221531
SPCG_0354	R6	8.56724e+09
SPCG_0397	R6	2.19668e+07
SPCG_0449	R6	2.90449e+08
SPCG_0555	R6	9.50562e+08
SPCG_0602	R6	0.0227074233894723
SPCG_0622	R6	3.04872e+08
SPCG_0671	R6	8.29855e+06
SPCG_0718	R6	0.00402912278221531
SPCG_0822	R6	4.72777e+09
SPCG_0847	R6	225465
SPCG_0883	R6	225465
SPCG_0979	R6	2.19668e+07
SPCG_1040	R6	8.29855e+06
SPCG_1078	R6	0.00305106952383718
SPCG_1148	R6	8.56724e+09
SPCG_1173	R6	0.0121159628527389
SPCG_1192	R6	0.022289766970618
SPCG_1216	R6	5.32527e+06
SPCG_1241	R6	0.000543508349402881
SPCG_1273	R6	0.000636423575355727
SPCG_1446	R6	9.50562e+08
SPCG_1483	R6	0.000286752727587379
SPCG_1541	R6	0.00192150964097788
SPCG_1591	R6	2.19668e+07
SPCG_1639	R6	41.1358
SPCG_1678	R6	5.32527e+06
SPCG_1740	R6	0.00033121877105002
SPCG_1754	R6	0.00715036611296615
SPCG_1794	R6	0.000903818929531526
SPCG_1836	R6	0.00148815688092308
SPCG_1913	R6	41.1358
SPCG_1940	R6	0.00962512664640325
SPCG_1944	R6	0.0374296615256088
SPCG_1970	R6	0.00163083541184905
SPCG_0119	SP11	0.000762033491544359
SPCG_0139	SP11	0.0121159628527389
SPCG_0162	SP11	106994
SPCG_0214	SP11	0.022289766970618
SPCG_0258	SP11	0.00406231547947578
SPCG_0283	SP11	0.00033121877105002
SPCG_0307	SP11	0.00033121877105002
SPCG_0335	SP11	0.00402912278221531
SPCG_0368	SP11	5.32527e+06
SPCG_0428	SP11	2.90449e+08
SPCG_0575	SP11	0.00163083541184905
SPCG_0600	SP11	0.00163083541184905
SPCG_0979	SP11	0.000238658840758398
SPCG_0990	SP11	0.00144154716512442
SPCG_1045	SP11	555.333
SPCG_1073	SP11	0.000238658840758398
SPCG_1122	SP11	0.000238658840758398
SPCG_1244	SP11	225465
SPCG_1273	SP11	225465
SPCG_1363	SP11	5.32527e+06
SPCG_1430	SP11	8.29855e+06
SPCG_1556	SP11	0.00402912278221531
SPCG_1592	SP11	0.0232154217451454
SPCG_1647	SP11	555.333
SPCG_1671	SP11	2.19668e+07
SPCG_1716	SP11	0.0464799359747181
SPCG_1724	SP11	0.00406231547947578
SPCG_1796	SP11	8.02119e+07
SPCG_1965	SP11	555.333
SPCG_1960	SP11	0.000238658840758398
SPCG_2013	SP11	0.00543562767045466
SPCG_2033	SP11	0.0487971536957188
SPCG_0286	SP14	0.00962512664640325
SPCG_0366	SP14	8.56724e+09
SPCG_0495	SP14	555.333
SPCG_0549	SP14	555.333
SPCG_0657	SP14	0.00402912278221531
SPCG_0674	SP14	0.0321569683995916
SPCG_0732	SP14	8.56724e+09
SPCG_1148	SP14	9.50562e+08
SPCG_1185	SP14	8.56724e+09
SPCG_1269	SP14	5183.11
SPCG_1343	SP14	555.333
SPCG_1374	SP14	41.1358
SPCG_1555	SP14	8.29855e+06
SPCG_1588	SP14	0.0232154217451454
SPCG_1649	SP14	41.1358
SPCG_1808	SP14	9.50562e+08
SPCG_1868	SP14	0.000238658840758398
SPCG_2041	SP14	0.000577202083338867
SPCG_2118	SP14	0.0377584473117958
SPCG_2142	SP14	0.00144154716512442
SPCG_2174	SP14	2.90449e+08
SPCG_0195	SP18	106994
SPCG_0219	SP18	1.05929e+08
SPCG_0248	SP18	0.00402912278221531
SPCG_0272	SP18	0.00163083541184905
SPCG_0288	SP18	0.00163083541184905
SPCG_0400	SP18	8.29855e+06
SPCG_0434	SP18	0.010580541940289
SPCG_0460	SP18	555.333
SPCG_0529	SP18	41.1358
SPCG_0585	SP18	0.00402912278221531
SPCG_0606	SP18	3.98322e+06
SPCG_0929	SP18	2.9309e+09
SPCG_0965	SP18	0.00163083541184905
SPCG_0990	SP18	0.00163083541184905
SPCG_1056	SP18	41.1358
SPCG_1154	SP18	225465
SPCG_1480	SP18	2.90449e+08
SPCG_1504	SP18	0.000636423575355727
SPCG_1534	SP18	41.1358
SPCG_1710	SP18	2.19668e+07
SPCG_1750	SP18	0.00229194052585033
SPCG_1828	SP18	0.00402912278221531
SPCG_1943	SP18	0.0377584473117958
SPCG_1969	SP18	2.9309e+09
SPCG_2004	SP18	0.000238658840758398
SPCG_2029	SP18	0.0254766332173073
SPCG_2092	SP18	0.022289766970618
SPCG_0033	SP19	1.61809e+08
SPCG_0057	SP19	1.61809e+08
SPCG_0077	SP19	0.00406231547947578
SPCG_0123	SP19	116490
SPCG_0396	SP19	5.32527e+06
SPCG_0460	SP19	0.0321569683995916
SPCG_0466	SP19	0.000238658840758398
SPCG_0490	SP19	0.022289766970618
SPCG_0656	SP19	8.29855e+06
SPCG_0723	SP19	0.0180768773230848
SPCG_0824	SP19	41.1358
SPCG_0878	SP19	116490
SPCG_0981	SP19	41.1358
SPCG_1019	SP19	41.1358
SPCG_1084	SP19	41.1358
SPCG_1122	SP19	41.1358
SPCG_1272	SP19	41.1358
SPCG_1467	SP19	555.333
SPCG_1541	SP19	116490
SPCG_1566	SP19	116490
SPCG_1719	SP19	555.333
SPCG_1791	SP19	0.00361371807528626
SPCG_1828	SP19	0.00163083541184905
SPCG_1877	SP19	8.56724e+09
SPCG_1919	SP19	8.56724e+09
SPCG_1966	SP19	5183.11
SPCG_2015	SP19	225465
SPCG_2043	SP19	0.022289766970618
SPCG_2094	SP19	0.00962512664640325
SPCG_2144	SP19	5183.11
SPCG_2173	SP19	106994
SPCG_0161	SP195	0.000101921319381885
SPCG_0188	SP195	9.50562e+08
SPCG_0300	SP195	555.333
SPCG_0382	SP195	8.56724e+09
SPCG_0418	SP195	8.56724e+09
SPCG_0545	SP195	0.000238658840758398
SPCG_0588	SP195	0.000238658840758398
SPCG_0612	SP195	0.00402912278221531
SPCG_0647	SP195	0.00959504858755086
SPCG_0683	SP195	0.000577202083338867
SPCG_0741	SP195	12381.9
SPCG_0880	SP195	0.0487971536957188
SPCG_1265	SP195	0.000636423575355727
SPCG_1289	SP195	0.0180768773230848
SPCG_1337	SP195	2.19668e+07
SPCG_1368	SP195	41.1358
SPCG_1447	SP195	5183.11
SPCG_1472	SP195	0.00033121877105002
SPCG_1484	SP195	0.0208617050985401
SPCG_1496	SP195	0.00163083541184905
SPCG_1580	SP195	0.0487971536957188
SPCG_1591	SP195	0.000286752727587379
SPCG_1665	SP195	5.32527e+06
SPCG_1721	SP195	0.00962512664640325
SPCG_1735	SP195	0.0232154217451454
SPCG_1740	SP195	0.0254766332173073
SPCG_1782	SP195	0.0450045404792314
SPCG_1837	SP195	8.29855e+06
SPCG_1882	SP195	0.000636423575355727
SPCG_1907	SP195	0.000636423575355727
SPCG_1930	SP195	0.00962512664640325
SPCG_2019	SP195	37577.5
SPCG_2043	SP195	0.000636423575355727
SPCG_2059	SP195	0.0321569683995916
SPCG_2078	SP195	5.32527e+06
SPCG_0001	SP23	0.00163083541184905
SPCG_0113	SP23	0.0377584473117958
SPCG_0142	SP23	0.000286752727587379
SPCG_0872	SP23	0.022289766970618
SPCG_0928	SP23	0.00148815688092308
SPCG_0934	SP23	0.0321569683995916
SPCG_0979	SP23	0.000636423575355727
SPCG_1249	SP23	37577.5
SPCG_1274	SP23	37577.5
SPCG_1339	SP23	2.9309e+09
SPCG_1383	SP23	0.00229194052585033
SPCG_1431	SP23	37577.5
SPCG_1457	SP23	717861
SPCG_1554	SP23	225465
SPCG_1594	SP23	116490
SPCG_1692	SP23	0.00962512664640325
SPCG_1721	SP23	0.00406231547947578
SPCG_1755	SP23	9.50562e+08
SPCG_1779	SP23	0.022289766970618
SPCG_1827	SP23	0.022289766970618
SPCG_1959	SP23	0.000636423575355727
SPCG_2009	SP23	0.00163083541184905
SPCG_2033	SP23	41.1358
SPCG_2085	SP23	5183.11
SPCG_2154	SP23	41.1358
SPCG_0028	SP3	9.50562e+08
SPCG_0204	SP3	0.022289766970618
SPCG_0268	SP3	3.44609e+09
SPCG_0295	SP3	5.32527e+06
SPCG_0606	SP3	41.1358
SPCG_0654	SP3	4.90216e+07
SPCG_0743	SP3	9.50562e+08
SPCG_0768	SP3	0.000101921319381885
SPCG_1035	SP3	0.000238658840758398
SPCG_1060	SP3	0.000238658840758398
SPCG_1123	SP3	0.000636423575355727
SPCG_1156	SP3	0.0254766332173073
SPCG_1314	SP3	0.000636423575355727
SPCG_1348	SP3	0.00402912278221531
SPCG_1372	SP3	2.90449e+08
SPCG_1393	SP3	0.000903818929531526
SPCG_1720	SP3	0.0254766332173073
SPCG_1801	SP3	0.0487971536957188
SPCG_1883	SP3	0.0487971536957188
SPCG_1907	SP3	3.04872e+08
SPCG_1949	SP3	9.50562e+08
SPCG_2098	SP3	225465
SPCG_2144	SP3	41.1358
SPCG_2178	SP3	0.000636423575355727
SPCG_0203	SP6	2.9309e+09
SPCG_0252	SP6	2.9309e+09
SPCG_0386	SP6	0.00402912278221531
SPCG_0427	SP6	0.022289766970618
SPCG_0501	SP6	116490
SPCG_0539	SP6	0.0420781361906629
SPCG_0605	SP6	2.19668e+07
SPCG_0743	SP6	0.00962512664640325
SPCG_0814	SP6	0.00543562767045466
SPCG_0828	SP6	0.000146579292150807
SPCG_0853	SP6	0.00156716133269681
SPCG_0871	SP6	0.0222412956917225
SPCG_0934	SP6	0.0420781361906629
SPCG_0996	SP6	1.15491e+09
SPCG_1150	SP6	8.29855e+06
SPCG_1175	SP6	1.05929e+08
SPCG_1343	SP6	555.333
SPCG_1373	SP6	41.1358
SPCG_1455	SP6	9.50562e+08
SPCG_1470	SP6	0.0186283965625272
SPCG_1493	SP6	0.022289766970618
SPCG_1546	SP6	0.00148815688092308
SPCG_1571	SP6	0.00543562767045466
SPCG_1640	SP6	9.50562e+08
SPCG_1680	SP6	5.32527e+06
SPCG_1803	SP6	555.333
SPCG_1828	SP6	0.000762033491544359
SPCG_1845	SP6	0.00051657011300041
SPCG_1859	SP6	2.9309e+09
SPCG_1884	SP6	5.32527e+06
SPCG_1909	SP6	1.90142e+07
SPCG_1933	SP6	12381.9
SPCG_1977	SP6	0.000238658840758398
SPCG_1995	SP6	3.66368e+07
SPCG_2059	SP6	0.00962512664640325
SPCG_2092	SP6	0.00402912278221531
SPCG_0055	SP9	225465
SPCG_0117	SP9	2.19668e+07
SPCG_0164	SP9	0.00402912278221531
SPCG_0474	SP9	0.00163083541184905
SPCG_0540	SP9	1.61809e+08
SPCG_0589	SP9	116490
SPCG_0613	SP9	0.022289766970618
SPCG_0653	SP9	0.022289766970618
SPCG_0682	SP9	41.1358
SPCG_0743	SP9	37577.5
SPCG_1093	SP9	9.50562e+08
SPCG_1111	SP9	0.00366522937124072
SPCG_1159	SP9	8.29855e+06
SPCG_1270	SP9	0.00402912278221531
SPCG_1295	SP9	0.00402912278221531
SPCG_1443	SP9	41.1358
SPCG_1468	SP9	41.1358
SPCG_1538	SP9	8.29855e+06
SPCG_1556	SP9	0.0420781361906629
SPCG_1647	SP9	3.44609e+09
SPCG_1746	SP9	0.000209758131372125
SPCG_1814	SP9	0.00857850815046914
SPCG_2018	SP9	41.1358
SPCG_2059	SP9	4.38041e+09
SPCG_2068	SP9	0.0420781361906629
SPCG_2084	SP9	0.0186283965625272
SPCG_2107	SP9	0.00229194052585033
SPCG_2155	SP9	0.00962512664640325
SPCG_2076	Smitis_SK597	0.00163083541184905
SPCG_2125	Smitis_SK597	0.00163083541184905
SPCG_0001	Sp02_1198	1.15491e+09
SPCG_0019	Sp02_1198	0.00402912278221531
SPCG_0070	Sp02_1198	0.0082986284628622
SPCG_0086	Sp02_1198	0.0321569683995916
SPCG_0118	Sp02_1198	0.000577202083338867
SPCG_0214	Sp02_1198	2.9309e+09
SPCG_0249	Sp02_1198	0.00120858998162652
SPCG_0295	Sp02_1198	116490
SPCG_0482	Sp02_1198	8.29855e+06
SPCG_0543	Sp02_1198	116490
SPCG_0602	Sp02_1198	0.00361371807528626
SPCG_0640	Sp02_1198	0.000636423575355727
SPCG_0752	Sp02_1198	41.1358
SPCG_0779	Sp02_1198	9.50562e+08
SPCG_0814	Sp02_1198	0.000636423575355727
SPCG_0965	Sp02_1198	0.00192150964097788
SPCG_0998	Sp02_1198	0.000238658840758398
SPCG_1046	Sp02_1198	41.1358
SPCG_1073	Sp02_1198	9.50562e+08
SPCG_1087	Sp02_1198	0.0222412956917225
SPCG_1166	Sp02_1198	0.00857850815046914
SPCG_1215	Sp02_1198	2.9309e+09
SPCG_1241	Sp02_1198	0.000636423575355727
SPCG_1266	Sp02_1198	0.000636423575355727
SPCG_1315	Sp02_1198	2.19668e+07
SPCG_1361	Sp02_1198	0.00051657011300041
SPCG_1381	Sp02_1198	2.61692e+08
SPCG_1430	Sp02_1198	225465
SPCG_1523	Sp02_1198	0.00962512664640325
SPCG_1544	Sp02_1198	0.00962512664640325
SPCG_1665	Sp02_1198	116490
SPCG_1704	Sp02_1198	0.0377584473117958
SPCG_1756	Sp02_1198	0.00144154716512442
SPCG_1779	Sp02_1198	0.010580541940289
SPCG_1909	Sp02_1198	555.333
SPCG_1957	Sp02_1198	5183.11
SPCG_2116	Sp02_1198	1.14773e+06
SPCG_2145	Sp02_1198	555.333
SPCG_0183	Sp03_2672	41.1358
SPCG_0214	Sp03_2672	37577.5
SPCG_0236	Sp03_2672	0.022289766970618
SPCG_0260	Sp03_2672	0.022289766970618
SPCG_0301	Sp03_2672	0.022289766970618
SPCG_0350	Sp03_2672	41.1358
SPCG_0377	Sp03_2672	41.1358
SPCG_0408	Sp03_2672	2.90449e+08
SPCG_0469	Sp03_2672	41.1358
SPCG_0581	Sp03_2672	0.0487971536957188
SPCG_0597	Sp03_2672	0.000101921319381885
SPCG_0622	Sp03_2672	0.00715036611296615
SPCG_0644	Sp03_2672	0.022289766970618
SPCG_0668	Sp03_2672	2.9309e+09
SPCG_0720	Sp03_2672	1.05929e+08
SPCG_0744	Sp03_2672	3.98322e+06
SPCG_0759	Sp03_2672	0.0186283965625272
SPCG_0769	Sp03_2672	0.0377584473117958
SPCG_0786	Sp03_2672	116490
SPCG_0886	Sp03_2672	555.333
SPCG_0937	Sp03_2672	9.50562e+08
SPCG_1025	Sp03_2672	0.0180768773230848
SPCG_1067	Sp03_2672	2.21448e+09
SPCG_1111	Sp03_2672	2.61692e+08
SPCG_1123	Sp03_2672	0.0450045404792314
SPCG_1142	Sp03_2672	0.00163083541184905
SPCG_1343	Sp03_2672	41.1358
SPCG_1373	Sp03_2672	41.1358
SPCG_1454	Sp03_2672	5183.11
SPCG_1495	Sp03_2672	0.0227074233894723
SPCG_1562	Sp03_2672	2.90449e+08
SPCG_1741	Sp03_2672	0.022289766970618
SPCG_1791	Sp03_2672	0.00962512664640325
SPCG_1815	Sp03_2672	0.00962512664640325
SPCG_1868	Sp03_2672	0.0180768773230848
SPCG_1909	Sp03_2672	0.00402912278221531
SPCG_1967	Sp03_2672	37577.5
SPCG_2019	Sp03_2672	7.13196e+06
SPCG_2144	Sp03_2672	116490
SPCG_2179	Sp03_2672	0.00051657011300041
SPCG_2191	Sp03_2672	0.000238658840758398
SPCG_0183	Sp03_3038	41.1358
SPCG_0214	Sp03_3038	37577.5
SPCG_0236	Sp03_3038	0.022289766970618
SPCG_0260	Sp03_3038	0.022289766970618
SPCG_0301	Sp03_3038	0.022289766970618
SPCG_0350	Sp03_3038	41.1358
SPCG_0377	Sp03_3038	41.1358
SPCG_0428	Sp03_3038	1.05929e+08
SPCG_0469	Sp03_3038	555.333
SPCG_0597	Sp03_3038	3.40241e+09
SPCG_0622	Sp03_3038	0.00305106952383718
SPCG_0644	Sp03_3038	0.022289766970618
SPCG_0701	Sp03_3038	0.00361371807528626
SPCG_0720	Sp03_3038	3.04872e+08
SPCG_0744	Sp03_3038	3.98322e+06
SPCG_0786	Sp03_3038	555.333
SPCG_0886	Sp03_3038	41.1358
SPCG_0931	Sp03_3038	9.50562e+08
SPCG_1025	Sp03_3038	0.0180768773230848
SPCG_1067	Sp03_3038	2.21448e+09
SPCG_1113	Sp03_3038	1.14773e+06
SPCG_1343	Sp03_3038	41.1358
SPCG_1373	Sp03_3038	41.1358
SPCG_1456	Sp03_3038	41.1358
SPCG_1495	Sp03_3038	0.00857850815046914
SPCG_1557	Sp03_3038	2.9309e+09
SPCG_1741	Sp03_3038	0.022289766970618
SPCG_1791	Sp03_3038	0.00962512664640325
SPCG_1815	Sp03_3038	0.00962512664640325
SPCG_1868	Sp03_3038	0.0180768773230848
SPCG_1909	Sp03_3038	0.00402912278221531
SPCG_1966	Sp03_3038	2.9309e+09
SPCG_2019	Sp03_3038	2.90449e+08
SPCG_2147	Sp03_3038	225465
SPCG_2172	Sp03_3038	0.000166373039768276
SPCG_2191	Sp03_3038	0.00163083541184905
SPCG_0018	Sp03_4156	2.19668e+07
SPCG_0056	Sp03_4156	8.29855e+06
SPCG_0070	Sp03_4156	0.0420781361906629
SPCG_0103	Sp03_4156	0.00305106952383718
SPCG_0128	Sp03_4156	37577.5
SPCG_0233	Sp03_4156	0.022289766970618
SPCG_0257	Sp03_4156	1.90142e+07
SPCG_0300	Sp03_4156	41.1358
SPCG_0378	Sp03_4156	41.1358
SPCG_0449	Sp03_4156	555.333
SPCG_0491	Sp03_4156	5.32527e+06
SPCG_0530	Sp03_4156	3.66368e+07
SPCG_0752	Sp03_4156	41.1358
SPCG_0786	Sp03_4156	41.1358
SPCG_0872	Sp03_4156	0.00402912278221531
SPCG_0886	Sp03_4156	0.00033121877105002
SPCG_0929	Sp03_4156	9.50562e+08
SPCG_0965	Sp03_4156	0.000762033491544359
SPCG_0990	Sp03_4156	8.56724e+09
SPCG_1046	Sp03_4156	116490
SPCG_1071	Sp03_4156	0.00051657011300041
SPCG_1091	Sp03_4156	0.00163083541184905
SPCG_1161	Sp03_4156	8.56724e+09
SPCG_1210	Sp03_4156	0.00402912278221531
SPCG_1241	Sp03_4156	0.000636423575355727
SPCG_1266	Sp03_4156	0.000636423575355727
SPCG_1315	Sp03_4156	2.19668e+07
SPCG_1362	Sp03_4156	0.00406231547947578
SPCG_1408	Sp03_4156	0.0321569683995916
SPCG_1419	Sp03_4156	0.00402912278221531
SPCG_1466	Sp03_4156	0.000636423575355727
SPCG_1522	Sp03_4156	2.9309e+09
SPCG_1546	Sp03_4156	0.022289766970618
SPCG_1556	Sp03_4156	0.022289766970618
SPCG_1670	Sp03_4156	0.022289766970618
SPCG_1758	Sp03_4156	0.022289766970618
SPCG_1896	Sp03_4156	0.022289766970618
SPCG_2005	Sp03_4156	8.56724e+09
SPCG_0001	Sp03_4183	225465
SPCG_0052	Sp03_4183	116490
SPCG_0107	Sp03_4183	0.022289766970618
SPCG_0214	Sp03_4183	2.9309e+09
SPCG_0246	Sp03_4183	0.00366522937124072
SPCG_0290	Sp03_4183	0.000166373039768276
SPCG_0331	Sp03_4183	0.0464799359747181
SPCG_0356	Sp03_4183	2.19668e+07
SPCG_0463	Sp03_4183	37577.5
SPCG_0542	Sp03_4183	41.1358
SPCG_0594	Sp03_4183	8.56724e+09
SPCG_0640	Sp03_4183	0.000636423575355727
SPCG_0751	Sp03_4183	41.1358
SPCG_0779	Sp03_4183	2.90449e+08
SPCG_0812	Sp03_4183	0.00163083541184905
SPCG_0836	Sp03_4183	0.00402912278221531
SPCG_0880	Sp03_4183	0.00962512664640325
SPCG_1046	Sp03_4183	41.1358
SPCG_1073	Sp03_4183	0.000238658840758398
SPCG_1162	Sp03_4183	0.00366522937124072
SPCG_1186	Sp03_4183	0.0377584473117958
SPCG_1215	Sp03_4183	2.9309e+09
SPCG_1241	Sp03_4183	0.000636423575355727
SPCG_1266	Sp03_4183	0.000636423575355727
SPCG_1313	Sp03_4183	8.29855e+06
SPCG_1353	Sp03_4183	0.0420781361906629
SPCG_1361	Sp03_4183	0.00144154716512442
SPCG_1381	Sp03_4183	2.61692e+08
SPCG_1430	Sp03_4183	225465
SPCG_1466	Sp03_4183	116490
SPCG_1520	Sp03_4183	3.04872e+08
SPCG_1544	Sp03_4183	0.00402912278221531
SPCG_1665	Sp03_4183	555.333
SPCG_1695	Sp03_4183	0.00962512664640325
SPCG_1714	Sp03_4183	0.0156526108904188
SPCG_1754	Sp03_4183	0.0464799359747181
SPCG_1824	Sp03_4183	0.022289766970618
SPCG_1909	Sp03_4183	41.1358
SPCG_1957	Sp03_4183	37577.5
SPCG_2097	Sp03_4183	5.32527e+06
SPCG_2144	Sp03_4183	990.423
SPCG_0043	Sp06_1370	0.00962512664640325
SPCG_0068	Sp06_1370	0.00962512664640325
SPCG_0184	Sp06_1370	41.1358
SPCG_0214	Sp06_1370	5.32527e+06
SPCG_0240	Sp06_1370	0.022289766970618
SPCG_0264	Sp06_1370	0.022289766970618
SPCG_0301	Sp06_1370	0.022289766970618
SPCG_0350	Sp06_1370	41.1358
SPCG_0377	Sp06_1370	41.1358
SPCG_0408	Sp06_1370	2.90449e+08
SPCG_0469	Sp06_1370	41.1358
SPCG_0604	Sp06_1370	225465
SPCG_0720	Sp06_1370	0.00192150964097788
SPCG_0744	Sp06_1370	106994
SPCG_0767	Sp06_1370	5183.11
SPCG_0898	Sp06_1370	0.022289766970618
SPCG_0917	Sp06_1370	0.000166373039768276
SPCG_0942	Sp06_1370	0.0208617050985401
SPCG_0990	Sp06_1370	0.000238658840758398
SPCG_1047	Sp06_1370	5183.11
SPCG_1074	Sp06_1370	0.00163083541184905
SPCG_1098	Sp06_1370	1.05929e+08
SPCG_1180	Sp06_1370	0.00857850815046914
SPCG_1202	Sp06_1370	8.56724e+09
SPCG_1343	Sp06_1370	41.1358
SPCG_1373	Sp06_1370	41.1358
SPCG_1456	Sp06_1370	8.56724e+09
SPCG_1535	Sp06_1370	0.000636423575355727
SPCG_1559	Sp06_1370	225465
SPCG_1756	Sp06_1370	0.00163083541184905
SPCG_1814	Sp06_1370	0.0208617050985401
SPCG_1868	Sp06_1370	0.000209758131372125
SPCG_1892	Sp06_1370	0.0082986284628622
SPCG_1909	Sp06_1370	0.000238658840758398
SPCG_1968	Sp06_1370	5183.11
SPCG_2019	Sp06_1370	5183.11
SPCG_2144	Sp06_1370	5183.11
SPCG_2169	Sp06_1370	4.90216e+07
SPCG_2190	Sp06_1370	0.00962512664640325
SPCG_0018	Sp07_2838	116490
SPCG_0054	Sp07_2838	717861
SPCG_0078	Sp07_2838	0.000440890172372083
SPCG_0103	Sp07_2838	0.00402912278221531
SPCG_0127	Sp07_2838	8.29855e+06
SPCG_0146	Sp07_2838	8.29855e+06
SPCG_0183	Sp07_2838	8.29855e+06
SPCG_0216	Sp07_2838	0.00156716133269681
SPCG_0246	Sp07_2838	0.0254766332173073
SPCG_0295	Sp07_2838	5.32527e+06
SPCG_0378	Sp07_2838	41.1358
SPCG_0433	Sp07_2838	0.0082986284628622
SPCG_0449	Sp07_2838	1.14773e+06
SPCG_0499	Sp07_2838	7.0946e+09
SPCG_0529	Sp07_2838	0.000209758131372125
SPCG_0601	Sp07_2838	0.00962512664640325
SPCG_0635	Sp07_2838	0.022289766970618
SPCG_0752	Sp07_2838	41.1358
SPCG_0782	Sp07_2838	225465
SPCG_0929	Sp07_2838	0.00962512664640325
SPCG_1046	Sp07_2838	41.1358
SPCG_1071	Sp07_2838	0.000636423575355727
SPCG_1087	Sp07_2838	0.0101219755502247
SPCG_1199	Sp07_2838	8.56724e+09
SPCG_1466	Sp07_2838	0.000636423575355727
SPCG_1522	Sp07_2838	2.9309e+09
SPCG_1546	Sp07_2838	0.022289766970618
SPCG_1556	Sp07_2838	0.022289766970618
SPCG_1758	Sp07_2838	0.022289766970618
SPCG_1882	Sp07_2838	555.333
SPCG_1910	Sp07_2838	8.02119e+07
SPCG_2130	Sp07_2838	0.00163083541184905
SPCG_0001	Sp99_4038	8.56724e+09
SPCG_0070	Sp99_4038	0.022289766970618
SPCG_0118	Sp99_4038	4.38041e+09
SPCG_0146	Sp99_4038	0.00962512664640325
SPCG_0264	Sp99_4038	1.14773e+06
SPCG_0302	Sp99_4038	37577.5
SPCG_0486	Sp99_4038	717861
SPCG_0510	Sp99_4038	0.0232154217451454
SPCG_0537	Sp99_4038	0.0222412956917225
SPCG_0554	Sp99_4038	0.00715036611296615
SPCG_0606	Sp99_4038	41.1358
SPCG_0654	Sp99_4038	3.66368e+07
SPCG_0745	Sp99_4038	41.1358
SPCG_0779	Sp99_4038	9.50562e+08
SPCG_0814	Sp99_4038	0.000636423575355727
SPCG_0944	Sp99_4038	0.00962512664640325
SPCG_0966	Sp99_4038	0.00857850815046914
SPCG_1003	Sp99_4038	2.21448e+09
SPCG_1042	Sp99_4038	0.00148815688092308
SPCG_1067	Sp99_4038	2.9309e+09
SPCG_1163	Sp99_4038	9.50562e+08
SPCG_1215	Sp99_4038	2.9309e+09
SPCG_1241	Sp99_4038	0.000636423575355727
SPCG_1266	Sp99_4038	0.000636423575355727
SPCG_1300	Sp99_4038	0.00402912278221531
SPCG_1345	Sp99_4038	0.0232154217451454
SPCG_1349	Sp99_4038	0.022289766970618
SPCG_1377	Sp99_4038	0.00962512664640325
SPCG_1423	Sp99_4038	0.00962512664640325
SPCG_1523	Sp99_4038	0.000636423575355727
SPCG_1544	Sp99_4038	0.000636423575355727
SPCG_1664	Sp99_4038	0.00461407092132903
SPCG_1712	Sp99_4038	0.0374296615256088
SPCG_1754	Sp99_4038	0.0180768773230848
SPCG_1779	Sp99_4038	0.0180768773230848
SPCG_1797	Sp99_4038	0.0232154217451454
SPCG_1908	Sp99_4038	41.1358
SPCG_1957	Sp99_4038	5183.11
SPCG_2109	Sp99_4038	1.90142e+07
SPCG_2145	Sp99_4038	555.333
SPCG_0001	Sp99_4039	2.61692e+08
SPCG_0018	Sp99_4039	0.00402912278221531
SPCG_0070	Sp99_4039	0.0082986284628622
SPCG_0086	Sp99_4039	0.0321569683995916
SPCG_0118	Sp99_4039	0.000577202083338867
SPCG_0214	Sp99_4039	2.9309e+09
SPCG_0249	Sp99_4039	0.00120858998162652
SPCG_0295	Sp99_4039	116490
SPCG_0468	Sp99_4039	0.00402912278221531
SPCG_0486	Sp99_4039	1.14773e+06
SPCG_0543	Sp99_4039	1.90142e+07
SPCG_0602	Sp99_4039	0.00361371807528626
SPCG_0640	Sp99_4039	0.000636423575355727
SPCG_0752	Sp99_4039	41.1358
SPCG_0779	Sp99_4039	9.50562e+08
SPCG_0814	Sp99_4039	0.000636423575355727
SPCG_0965	Sp99_4039	0.00192150964097788
SPCG_0998	Sp99_4039	0.000238658840758398
SPCG_1046	Sp99_4039	41.1358
SPCG_1073	Sp99_4039	0.000238658840758398
SPCG_1108	Sp99_4039	2.90449e+08
SPCG_1163	Sp99_4039	9.50562e+08
SPCG_1215	Sp99_4039	2.9309e+09
SPCG_1241	Sp99_4039	0.000636423575355727
SPCG_1266	Sp99_4039	0.000636423575355727
SPCG_1315	Sp99_4039	2.19668e+07
SPCG_1361	Sp99_4039	0.00051657011300041
SPCG_1381	Sp99_4039	0.000146579292150807
SPCG_1423	Sp99_4039	2.19668e+07
SPCG_1523	Sp99_4039	0.00962512664640325
SPCG_1544	Sp99_4039	0.00962512664640325
SPCG_1665	Sp99_4039	116490
SPCG_1717	Sp99_4039	0.00148815688092308
SPCG_1754	Sp99_4039	0.0374296615256088
SPCG_1779	Sp99_4039	0.010580541940289
SPCG_1909	Sp99_4039	555.333
SPCG_1957	Sp99_4039	5183.11
SPCG_2116	Sp99_4039	717861
SPCG_2145	Sp99_4039	555.333
SPCG_0001	A45	0.022289766970618
SPCG_0058	A45	0.000636423575355727
SPCG_0155	A45	0.00962512664640325
SPCG_0180	A45	2.90449e+08
SPCG_0195	A45	0.0450045404792314
SPCG_0211	A45	0.00715036611296615
SPCG_0261	A45	5183.11
SPCG_0680	A45	0.000286752727587379
SPCG_0714	A45	0.0254766332173073
SPCG_0750	A45	2.19668e+07
SPCG_1062	A45	8.02119e+07
SPCG_1094	A45	0.0232154217451454
SPCG_1158	A45	5.32527e+06
SPCG_1182	A45	2.19668e+07
SPCG_1231	A45	5183.11
SPCG_1428	A45	555.333
SPCG_1453	A45	555.333
SPCG_1578	A45	0.000238658840758398
SPCG_1627	A45	0.000636423575355727
SPCG_1744	A45	0.0186283965625272
SPCG_1795	A45	0.000238658840758398
SPCG_1876	A45	41.1358
SPCG_1901	A45	37577.5
SPCG_2144	A45	116490
SPCG_2175	A45	0.000166373039768276
SPCG_0023	SpnATCC700669	225465
SPCG_0068	SpnATCC700669	225465
SPCG_0098	SpnATCC700669	0.0321569683995916
SPCG_0117	SpnATCC700669	5.32527e+06
SPCG_0182	SpnATCC700669	1.61809e+08
SPCG_0300	SpnATCC700669	225465
SPCG_0396	SpnATCC700669	41.1358
SPCG_0431	SpnATCC700669	225465
SPCG_0486	SpnATCC700669	555.333
SPCG_0510	SpnATCC700669	0.0180768773230848
SPCG_0545	SpnATCC700669	0.0121159628527389
SPCG_0574	SpnATCC700669	0.0101219755502247
SPCG_0599	SpnATCC700669	0.00051657011300041
SPCG_0618	SpnATCC700669	0.0374296615256088
SPCG_0643	SpnATCC700669	2.21448e+09
SPCG_0681	SpnATCC700669	8.29855e+06
SPCG_0779	SpnATCC700669	2.19668e+07
SPCG_0828	SpnATCC700669	8.29855e+06
SPCG_0880	SpnATCC700669	2.19668e+07
SPCG_0995	SpnATCC700669	0.010580541940289
SPCG_1019	SpnATCC700669	7.0946e+09
SPCG_1043	SpnATCC700669	1.14773e+06
SPCG_1102	SpnATCC700669	8.29855e+06
SPCG_1145	SpnATCC700669	41.1358
SPCG_1202	SpnATCC700669	7.13196e+06
SPCG_1233	SpnATCC700669	0.00148815688092308
SPCG_1255	SpnATCC700669	0.000101921319381885
SPCG_1356	SpnATCC700669	2.19668e+07
SPCG_1381	SpnATCC700669	2.19668e+07
SPCG_1429	SpnATCC700669	555.333
SPCG_1504	SpnATCC700669	0.022289766970618
SPCG_1527	SpnATCC700669	3.98322e+06
SPCG_1595	SpnATCC700669	8.29855e+06
SPCG_1634	SpnATCC700669	0.000903818929531526
SPCG_1654	SpnATCC700669	0.022289766970618
SPCG_1678	SpnATCC700669	0.022289766970618
SPCG_1708	SpnATCC700669	6.30991e+08
SPCG_1728	SpnATCC700669	0.022289766970618
SPCG_1789	SpnATCC700669	0.000636423575355727
SPCG_1833	SpnATCC700669	0.0180768773230848
SPCG_1980	SpnATCC700669	225465
SPCG_2047	SpnATCC700669	225465
SPCG_2092	SpnATCC700669	3.66368e+07
SPCG_2147	SpnATCC700669	0.000146579292150807
SPCG_2178	SpnATCC700669	0.022289766970618
SPCG_0001	INV104B	8.29855e+06
SPCG_0183	INV104B	41.1358
SPCG_0208	INV104B	0.00962512664640325
SPCG_0270	INV104B	555.333
SPCG_0299	INV104B	0.00163083541184905
SPCG_0341	INV104B	0.0450045404792314
SPCG_0351	INV104B	0.00229194052585033
SPCG_0376	INV104B	5183.11
SPCG_0408	INV104B	0.000238658840758398
SPCG_0416	INV104B	0.0156526108904188
SPCG_0426	INV104B	0.0222412956917225
SPCG_0439	INV104B	0.0377584473117958
SPCG_0444	INV104B	0.000209758131372125
SPCG_0469	INV104B	555.333
SPCG_0595	INV104B	0.0487971536957188
SPCG_0620	INV104B	0.00962512664640325
SPCG_0658	INV104B	2.90449e+08
SPCG_0720	INV104B	0.000286752727587379
SPCG_0745	INV104B	1.90142e+07
SPCG_0760	INV104B	0.000903818929531526
SPCG_0786	INV104B	37577.5
SPCG_0886	INV104B	5183.11
SPCG_0942	INV104B	0.000762033491544359
SPCG_1025	INV104B	0.000636423575355727
SPCG_1059	INV104B	5.32527e+06
SPCG_1112	INV104B	7.13196e+06
SPCG_1147	INV104B	7.0946e+09
SPCG_1174	INV104B	7.0946e+09
SPCG_1193	INV104B	0.00962512664640325
SPCG_1343	INV104B	41.1358
SPCG_1373	INV104B	41.1358
SPCG_1452	INV104B	555.333
SPCG_1500	INV104B	1.05929e+08
SPCG_1557	INV104B	2.9309e+09
SPCG_1755	INV104B	0.00163083541184905
SPCG_1804	INV104B	0.0082986284628622
SPCG_1868	INV104B	0.0374296615256088
SPCG_1909	INV104B	0.00962512664640325
SPCG_1967	INV104B	37577.5
SPCG_2019	INV104B	37577.5
SPCG_2101	INV104B	0.00402912278221531
SPCG_2147	INV104B	41.1358
SPCG_2179	INV104B	0.00962512664640325
SPCG_0206	INV200	0.022289766970618
SPCG_0258	INV200	0.00461407092132903
SPCG_0282	INV200	0.00192150964097788
SPCG_0295	INV200	0.000238658840758398
SPCG_0657	INV200	9.50562e+08
SPCG_0682	INV200	9.50562e+08
SPCG_0914	INV200	0.00163083541184905
SPCG_1017	INV200	0.00402912278221531
SPCG_1273	INV200	41.1358
SPCG_1343	INV200	555.333
SPCG_1469	INV200	2.19668e+07
SPCG_1503	INV200	2.19668e+07
SPCG_1541	INV200	0.00402912278221531
SPCG_1566	INV200	0.00402912278221531
SPCG_1728	INV200	37577.5
SPCG_1759	INV200	116490
SPCG_2085	INV200	555.333
SPCG_2110	INV200	0.0487971536957188
SPCG_2120	INV200	0.0487971536957188
SPCG_2145	INV200	41.1358
SPCG_0001	NCTC7465	0.00543562767045466
SPCG_0020	NCTC7465	0.0464799359747181
SPCG_0030	NCTC7465	0.0420781361906629
SPCG_0054	NCTC7465	0.00406231547947578
SPCG_0098	NCTC7465	3.04872e+08
SPCG_0122	NCTC7465	0.000762033491544359
SPCG_0144	NCTC7465	8.56724e+09
SPCG_0190	NCTC7465	8.56724e+09
SPCG_0310	NCTC7465	0.00366522937124072
SPCG_0325	NCTC7465	0.0450045404792314
SPCG_0369	NCTC7465	2.9309e+09
SPCG_0449	NCTC7465	0.00962512664640325
SPCG_0461	NCTC7465	0.00033121877105002
SPCG_0488	NCTC7465	8.29855e+06
SPCG_0641	NCTC7465	0.022289766970618
SPCG_0649	NCTC7465	0.0180768773230848
SPCG_0663	NCTC7465	0.0321569683995916
SPCG_0765	NCTC7465	0.000286752727587379
SPCG_0789	NCTC7465	1.90142e+07
SPCG_0803	NCTC7465	0.0321569683995916
SPCG_0811	NCTC7465	0.00402912278221531
SPCG_0872	NCTC7465	37577.5
SPCG_1087	NCTC7465	8.56724e+09
SPCG_1124	NCTC7465	0.000762033491544359
SPCG_1426	NCTC7465	37577.5
SPCG_1451	NCTC7465	37577.5
SPCG_1638	NCTC7465	0.0374296615256088
SPCG_1655	NCTC7465	1.14773e+06
SPCG_1680	NCTC7465	7.0946e+09
SPCG_1708	NCTC7465	0.00402912278221531
SPCG_1969	NCTC7465	0.022289766970618
SPCG_2061	NCTC7465	2.9309e+09
SPCG_2134	NCTC7465	0.00461407092132903
SPCG_2155	NCTC7465	5.32527e+06
SPCG_2187	NCTC7465	0.00962512664640325
SPCG_0001	OXC141	2.9309e+09
SPCG_0068	OXC141	225465
SPCG_0106	OXC141	0.0487971536957188
SPCG_0130	OXC141	0.0487971536957188
SPCG_0146	OXC141	0.00962512664640325
SPCG_0257	OXC141	4.90216e+07
SPCG_0302	OXC141	37577.5
SPCG_0500	OXC141	3.04872e+08
SPCG_0537	OXC141	0.0222412956917225
SPCG_0554	OXC141	0.00715036611296615
SPCG_0606	OXC141	0.00962512664640325
SPCG_0665	OXC141	0.00163083541184905
SPCG_0745	OXC141	41.1358
SPCG_0779	OXC141	9.50562e+08
SPCG_0814	OXC141	0.000636423575355727
SPCG_1042	OXC141	0.000286752727587379
SPCG_1067	OXC141	2.9309e+09
SPCG_1160	OXC141	0.00962512664640325
SPCG_1241	OXC141	0.000636423575355727
SPCG_1266	OXC141	0.000636423575355727
SPCG_1315	OXC141	116490
SPCG_1364	OXC141	37577.5
SPCG_1388	OXC141	0.00962512664640325
SPCG_1423	OXC141	0.00962512664640325
SPCG_1531	OXC141	1.61809e+08
SPCG_1556	OXC141	555.333
SPCG_1678	OXC141	2.9309e+09
SPCG_1717	OXC141	0.00148815688092308
SPCG_1754	OXC141	0.0180768773230848
SPCG_1779	OXC141	0.0180768773230848
SPCG_1821	OXC141	0.00962512664640325
SPCG_1908	OXC141	41.1358
SPCG_1957	OXC141	5183.11
SPCG_2109	OXC141	7.13196e+06
SPCG_2145	OXC141	555.333
SPCG_0001	P1041	0.000636423575355727
SPCG_0034	P1041	116490
SPCG_0059	P1041	0.0186283965625272
SPCG_0093	P1041	8.56724e+09
SPCG_0132	P1041	8.02119e+07
SPCG_0181	P1041	2.19668e+07
SPCG_0214	P1041	116490
SPCG_0267	P1041	0.00229194052585033
SPCG_0283	P1041	0.0450045404792314
SPCG_0308	P1041	0.000440890172372083
SPCG_0383	P1041	9.50562e+08
SPCG_0448	P1041	37577.5
SPCG_0482	P1041	37577.5
SPCG_0506	P1041	8.56724e+09
SPCG_0537	P1041	0.0082986284628622
SPCG_0614	P1041	0.00402912278221531
SPCG_0659	P1041	8.29855e+06
SPCG_0683	P1041	0.00163083541184905
SPCG_0709	P1041	2.90449e+08
SPCG_0744	P1041	0.00402912278221531
SPCG_0786	P1041	0.00962512664640325
SPCG_0841	P1041	2.9309e+09
SPCG_0879	P1041	2.9309e+09
SPCG_0918	P1041	3.98322e+06
SPCG_0943	P1041	0.0186283965625272
SPCG_0971	P1041	8.56724e+09
SPCG_1159	P1041	0.00402912278221531
SPCG_1360	P1041	2.90449e+08
SPCG_1381	P1041	0.0208617050985401
SPCG_1430	P1041	2.90449e+08
SPCG_1459	P1041	37577.5
SPCG_1501	P1041	8.29855e+06
SPCG_1530	P1041	0.010580541940289
SPCG_1555	P1041	1.05929e+08
SPCG_1590	P1041	0.00962512664640325
SPCG_1664	P1041	1.90142e+07
SPCG_1711	P1041	1.90142e+07
SPCG_1743	P1041	0.000166373039768276
SPCG_1798	P1041	2.90449e+08
SPCG_1857	P1041	0.022289766970618
SPCG_1873	P1041	8.02119e+07
SPCG_1898	P1041	5.32527e+06
SPCG_1968	P1041	0.00402912278221531
SPCG_2018	P1041	0.00163083541184905
SPCG_2089	P1041	5.32527e+06
SPCG_2115	P1041	0.00163083541184905
SPCG_2135	P1041	225465
SPCG_2159	P1041	0.000238658840758398
SPCG_0106	TIGR4	2.33336e+08
SPCG_0131	TIGR4	225465
SPCG_0266	TIGR4	0.00402912278221531
SPCG_0448	TIGR4	2.19668e+07
SPCG_0483	TIGR4	0.000111875968405896
SPCG_0552	TIGR4	2.9309e+09
SPCG_0582	TIGR4	0.0321569683995916
SPCG_0607	TIGR4	1.15491e+09
SPCG_0721	TIGR4	0.000146579292150807
SPCG_0746	TIGR4	5.32527e+06
SPCG_0782	TIGR4	116490
SPCG_0840	TIGR4	0.000286752727587379
SPCG_0878	TIGR4	2.9309e+09
SPCG_0969	TIGR4	41.1358
SPCG_0998	TIGR4	37577.5
SPCG_1049	TIGR4	555.333
SPCG_1228	TIGR4	8.56724e+09
SPCG_1277	TIGR4	0.000636423575355727
SPCG_1429	TIGR4	116490
SPCG_1453	TIGR4	116490
SPCG_1475	TIGR4	0.00959504858755086
SPCG_1499	TIGR4	0.00163083541184905
SPCG_1554	TIGR4	5183.11
SPCG_1590	TIGR4	37577.5
SPCG_1672	TIGR4	116490
SPCG_1741	TIGR4	0.0321569683995916
SPCG_1794	TIGR4	0.000238658840758398
SPCG_1828	TIGR4	2.9309e+09
SPCG_1877	TIGR4	9.50562e+08
SPCG_1916	TIGR4	0.022289766970618
SPCG_1968	TIGR4	0.000636423575355727
SPCG_2014	TIGR4	37577.5
SPCG_2070	TIGR4	0.0254766332173073
SPCG_2080	TIGR4	0.0374296615256088
SPCG_2105	TIGR4	5183.11
SPCG_0017	Taiwan19F_14	37577.5
SPCG_0143	Taiwan19F_14	555.333
SPCG_0168	Taiwan19F_14	1.61809e+08
SPCG_0207	Taiwan19F_14	0.00402912278221531
SPCG_0256	Taiwan19F_14	0.00402912278221531
SPCG_0386	Taiwan19F_14	8.02119e+07
SPCG_0411	Taiwan19F_14	0.00419941186116692
SPCG_0432	Taiwan19F_14	0.000636423575355727
SPCG_0476	Taiwan19F_14	0.000101921319381885
SPCG_0501	Taiwan19F_14	9.50562e+08
SPCG_0617	Taiwan19F_14	0.022289766970618
SPCG_0620	Taiwan19F_14	0.0487971536957188
SPCG_0646	Taiwan19F_14	0.00051657011300041
SPCG_0671	Taiwan19F_14	2.33336e+08
SPCG_0739	Taiwan19F_14	0.00402912278221531
SPCG_0839	Taiwan19F_14	1.61809e+08
SPCG_0878	Taiwan19F_14	5183.11
SPCG_0910	Taiwan19F_14	0.00163083541184905
SPCG_0935	Taiwan19F_14	0.0374296615256088
SPCG_0983	Taiwan19F_14	2.9309e+09
SPCG_1024	Taiwan19F_14	0.000238658840758398
SPCG_1057	Taiwan19F_14	9.50562e+08
SPCG_1109	Taiwan19F_14	0.0222412956917225
SPCG_1173	Taiwan19F_14	5.32527e+06
SPCG_1231	Taiwan19F_14	37577.5
SPCG_1253	Taiwan19F_14	0.0156526108904188
SPCG_1266	Taiwan19F_14	0.000762033491544359
SPCG_1318	Taiwan19F_14	225465
SPCG_1346	Taiwan19F_14	41.1358
SPCG_1434	Taiwan19F_14	1.90142e+07
SPCG_1454	Taiwan19F_14	0.000543508349402881
SPCG_1475	Taiwan19F_14	0.00959504858755086
SPCG_1514	Taiwan19F_14	0.000238658840758398
SPCG_1538	Taiwan19F_14	0.000238658840758398
SPCG_1555	Taiwan19F_14	0.000238658840758398
SPCG_1833	Taiwan19F_14	225465
SPCG_1889	Taiwan19F_14	5183.11
SPCG_2158	Taiwan19F_14	41.1358
